# Supplementary material for: Tetra­aqua­bis(2-methyl­benzimidazolium-1,3-diacetato-κO)zinc(II) tetra­hydrate
Source: Acta Crystallogr Sect E Struct Rep Online. 2009 Aug 19;65(Pt 9):m1091. doi: 10.1107/S1600536809031766 (PMC2969862; doi:10.1107/S1600536809031766)
Supplement: Supplementary file 1 [file e-65-m1091-sup1.cif]

##############################################################################
###                                                                        ###
###        Electronic paper (Acta Crystallographica Section E)             ###
###                                                                        ###
##############################################################################
#                                                                            #
# This CIF contains the data in a paper accepted for publication in Acta     #
# Crystallographica Section E. It conforms to the requirements of Notes      #
# for Authors for Section E, and has been peer reviewed under the auspices   #
# of the IUCr Commission on Journals.                                        #
#                                                                            #
# Full details of the Crystallographic Information File format               #
# are given in the paper "The Crystallographic Information File (CIF):       #
# a New Standard Archive File for Crystallography" by S. R. Hall, F. H.      #
# Allen and I. D. Brown [Acta Cryst. (1991), A47, 655-685].                  #
#                                                                            #
# The current version of the core CIF dictionary is obtainable from          #
# ftp://ftp.iucr.org/pub/cif_core.dic. The current version number is 2.4.    #
#                                                                            #
# Software is freely available for graphical display of the structure(s) in  #
# this CIF.  For information consult the CIF home page http://www.iucr.org/  #
# cif/home.html                                                              #
#                                                                            #
# This file may be used for bona fide research purposes within the           #
# scientific community so long as proper attribution is given to the journal # 
# article from which it was obtained.                                        #
#                                                                            #
##############################################################################
                                             
data_I
_audit_creation_method     SHELXL-97
_chemical_name_systematic
;
Tetraaquabis(2-methylbenzimidazolium-1,3-diacetato-\k<i>O</i>)zinc(II)
tetrahydrate
;
_chemical_name_common     ?
_chemical_formula_moiety     'C24 H30 N4 O12 Zn, 4(H2 O)'
_chemical_formula_sum     'C24 H38 N4 O16 Zn'
_chemical_formula_iupac     '[Zn (C12 H11 N2 O4)2 (H2 O)4], 4H2 O'
_chemical_formula_weight     703.95
_chemical_melting_point     ?
_symmetry_cell_setting     monoclinic
_symmetry_space_group_name_H-M     'P 21/n'
_symmetry_space_group_name_Hall     '-P 2yn'
loop_
    _symmetry_equiv_pos_as_xyz
    'x, y, z'
    '-x+1/2, y+1/2, -z+1/2'
    '-x, -y, -z'
    'x-1/2, -y-1/2, z-1/2'
_cell_length_a     7.2749(9)
_cell_length_b     21.265(3)
_cell_length_c     9.7794(12)
_cell_angle_alpha     90.00
_cell_angle_beta     104.467(2)
_cell_angle_gamma     90.00
_cell_volume     1464.9(3)
_cell_formula_units_Z     2
_cell_measurement_reflns_used     3729
_cell_measurement_theta_min     2.35
_cell_measurement_theta_max     27.02
_cell_measurement_temperature     294(2)
_exptl_crystal_description     block
_exptl_crystal_colour     colorless
_exptl_crystal_size_max     0.32
_exptl_crystal_size_mid     0.21
_exptl_crystal_size_min     0.15
_exptl_crystal_density_diffrn     1.596
_exptl_crystal_density_meas     ?
_exptl_crystal_density_method     'not measured'
_exptl_crystal_F_000     736
_exptl_absorpt_coefficient_mu     0.923
_exptl_absorpt_correction_type     'multi-scan'
_exptl_absorpt_process_details     '(SADABS; Sheldrick, 1996)'
_exptl_absorpt_correction_T_min     0.7567
_exptl_absorpt_correction_T_max     0.8740
_exptl_special_details
;
;
_diffrn_ambient_temperature     294(2)
_diffrn_radiation_type     MoK\a
_diffrn_radiation_wavelength     0.71073
_diffrn_radiation_source     'fine-focus sealed tube'
_diffrn_radiation_monochromator     graphite
_diffrn_measurement_device_type     'Bruker SMART CCD area-detector'
_diffrn_measurement_method     \w
_diffrn_detector_area_resol_mean     ?
_diffrn_reflns_number     7436
_diffrn_reflns_av_R_equivalents     0.0221
_diffrn_reflns_av_sigmaI/netI     0.0314
_diffrn_reflns_theta_min     1.92
_diffrn_reflns_theta_max     27.08
_diffrn_reflns_theta_full     27.08
_diffrn_measured_fraction_theta_max     0.991
_diffrn_measured_fraction_theta_full     0.991
_diffrn_reflns_limit_h_min     -8
_diffrn_reflns_limit_h_max     9
_diffrn_reflns_limit_k_min     -14
_diffrn_reflns_limit_k_max     27
_diffrn_reflns_limit_l_min     -10
_diffrn_reflns_limit_l_max     12
_diffrn_standards_number     ?
_diffrn_standards_interval_count     ?
_diffrn_standards_interval_time     ?
_diffrn_standards_decay_%     ?
_refine_special_details
;
Refinement of <i>F</i>^2^ against ALL reflections. The weighted <i>R</i>-factor
<i>wR</i> and goodness of fit <i>S</i> are based on <i>F</i>^2^, conventional
<i>R</i>-factors <i>R</i> are based on <i>F</i>, with <i>F</i> set to zero for
negative <i>F</i>^2^. The threshold expression of <i>F</i>^2^ >
\s(<i>F</i>^2^) is used only for calculating <i>R</i>-factors(gt) <i>etc</i>.
and is not relevant to the choice of reflections for refinement.
<i>R</i>-factors based on <i>F</i>^2^ are statistically about twice as large
as those based on <i>F</i>, and <i>R</i>- factors based on ALL data will be
even larger.
;
_reflns_number_total     3202
_reflns_number_gt     2582
_reflns_threshold_expression     I>2\s(I)
_refine_ls_structure_factor_coef     Fsqd
_refine_ls_matrix_type     full
_refine_ls_R_factor_all     0.0473
_refine_ls_R_factor_gt     0.0355
_refine_ls_wR_factor_gt     0.0907
_refine_ls_wR_factor_ref     0.0969
_refine_ls_goodness_of_fit_ref     1.097
_refine_ls_restrained_S_all     1.097
_refine_ls_number_reflns     3202
_refine_ls_number_parameters     237
_refine_ls_number_restraints     0
_refine_ls_hydrogen_treatment     mixed
_refine_ls_weighting_scheme     calc
_refine_ls_weighting_details
         'calc w=1/[\s^2^(Fo^2^)+(0.0541P)^2^+0.4211P] where P=(Fo^2^+2Fc^2^)/3'
_atom_sites_solution_hydrogens     geom
_atom_sites_solution_primary     direct
_atom_sites_solution_secondary     difmap
_refine_ls_shift/su_max     0.000
_refine_ls_shift/su_mean     0.000
_refine_diff_density_max     0.981
_refine_diff_density_min     -0.506
_refine_ls_extinction_method     none
_refine_ls_extinction_coef     ?
loop_
    _atom_type_symbol
    _atom_type_description
    _atom_type_scat_dispersion_real
    _atom_type_scat_dispersion_imag
    _atom_type_scat_source
    'C' 'C' 0.0033 0.0016
                         'International Tables Vol C Tables 4.2.6.8 and 6.1.1.4'
    'H' 'H' 0.0000 0.0000
                         'International Tables Vol C Tables 4.2.6.8 and 6.1.1.4'
    'N' 'N' 0.0061 0.0033
                         'International Tables Vol C Tables 4.2.6.8 and 6.1.1.4'
    'O' 'O' 0.0106 0.0060
                         'International Tables Vol C Tables 4.2.6.8 and 6.1.1.4'
    'Zn' 'Zn' 0.2839 1.4301
                         'International Tables Vol C Tables 4.2.6.8 and 6.1.1.4'
_computing_data_collection     'SMART (Bruker, 1998)'
_computing_cell_refinement     'SAINT (Bruker, 1998)'
_computing_data_reduction     'SAINT (Bruker, 1998)'
_computing_structure_solution     'SHELXS97 (Sheldrick, 2008)'
_computing_structure_refinement     'SHELXL97 (Sheldrick, 2008)'
_computing_molecular_graphics     'SHELXTL (Sheldrick, 2008)'
_computing_publication_material     'SHELXTL (Sheldrick, 2008)'
loop_
    _atom_site_type_symbol
    _atom_site_label
    _atom_site_fract_x
    _atom_site_fract_y
    _atom_site_fract_z
    _atom_site_U_iso_or_equiv
    _atom_site_adp_type
    _atom_site_calc_flag
    _atom_site_refinement_flags
    _atom_site_occupancy
    _atom_site_disorder_assembly
    _atom_site_disorder_group
    Zn Zn1 0.0000 0.0000 0.0000 0.01544(12) Uani d S 1 . .
    O O1 0.1738(2) 0.37790(7) -0.04309(16) 0.0235(4) Uani d . 1 . .
    O O2 0.3049(2) 0.44774(7) 0.12371(16) 0.0225(4) Uani d . 1 . .
    O O3 0.1638(2) 0.13757(7) -0.05157(16) 0.0203(3) Uani d . 1 . .
    O O4 0.2586(2) 0.05044(7) 0.07499(16) 0.0190(3) Uani d . 1 . .
    O O5 -0.0725(3) 0.01888(8) 0.19098(18) 0.0210(4) Uani d . 1 . .
    H H5A -0.012(5) -0.0003(15) 0.242(4) 0.042(11) Uiso d . 1 . .
    H H5B -0.180(5) 0.0100(13) 0.190(3) 0.030(8) Uiso d . 1 . .
    O O6 -0.1608(2) 0.07925(7) -0.08958(19) 0.0201(3) Uani d . 1 . .
    H H6A -0.054(5) 0.1041(17) -0.080(4) 0.065(11) Uiso d . 1 . .
    H H6B -0.191(4) 0.0718(15) -0.167(3) 0.038(9) Uiso d . 1 . .
    O O7 -0.8479(3) 0.55949(9) -0.00644(19) 0.0270(4) Uani d . 1 . .
    H H7A -0.940(6) 0.5704(19) 0.012(3) 0.060(12) Uiso d . 1 . .
    H H7B -0.814(5) 0.5299(17) 0.040(3) 0.041(9) Uiso d . 1 . .
    O O8 -0.4182(3) -0.02154(9) 0.2126(2) 0.0255(4) Uani d . 1 . .
    H H8A -0.505(5) -0.0026(12) 0.179(3) 0.021(7) Uiso d . 1 . .
    H H8B -0.409(4) -0.0284(15) 0.294(3) 0.036(9) Uiso d . 1 . .
    N N1 0.4887(2) 0.29835(8) 0.03733(19) 0.0149(4) Uani d . 1 . .
    N N2 0.4950(2) 0.19548(8) 0.03276(18) 0.0145(4) Uani d . 1 . .
    C C1 0.4865(3) 0.28122(10) -0.1007(2) 0.0157(4) Uani d . 1 . .
    C C2 0.4759(3) 0.31727(10) -0.2218(2) 0.0197(5) Uani d . 1 . .
    H H2A 0.4753 0.3610 -0.2199 0.024 Uiso calc R 1 . .
    C C3 0.4664(3) 0.28382(11) -0.3447(2) 0.0230(5) Uani d . 1 . .
    H H3A 0.4599 0.3059 -0.4279 0.028 Uiso calc R 1 . .
    C C4 0.4661(3) 0.21788(11) -0.3484(2) 0.0225(5) Uani d . 1 . .
    H H4A 0.4567 0.1976 -0.4341 0.027 Uiso calc R 1 . .
    C C5 0.4795(3) 0.18208(10) -0.2272(2) 0.0194(5) Uani d . 1 . .
    H H5C 0.4811 0.1384 -0.2286 0.023 Uiso calc R 1 . .
    C C6 0.4903(3) 0.21592(10) -0.1039(2) 0.0152(4) Uani d . 1 . .
    C C7 0.4906(3) 0.24587(9) 0.1143(2) 0.0147(4) Uani d . 1 . .
    C C8 0.4841(3) 0.24357(10) 0.2639(2) 0.0198(5) Uani d . 1 . .
    H H8C 0.4816 0.2856 0.2992 0.030 Uiso calc R 1 . .
    H H8D 0.5944 0.2221 0.3181 0.030 Uiso calc R 1 . .
    H H8E 0.3720 0.2215 0.2718 0.030 Uiso calc R 1 . .
    C C9 0.4878(3) 0.12953(9) 0.0736(2) 0.0158(4) Uani d . 1 . .
    H H9A 0.5342 0.1257 0.1752 0.019 Uiso calc R 1 . .
    H H9B 0.5697 0.1048 0.0301 0.019 Uiso calc R 1 . .
    C C10 0.2853(3) 0.10399(9) 0.0281(2) 0.0148(4) Uani d . 1 . .
    C C11 0.4965(3) 0.36335(9) 0.0885(2) 0.0177(4) Uani d . 1 . .
    H H11A 0.5867 0.3866 0.0498 0.021 Uiso calc R 1 . .
    H H11B 0.5441 0.3631 0.1905 0.021 Uiso calc R 1 . .
    C C12 0.3065(3) 0.39821(9) 0.0510(2) 0.0161(4) Uani d . 1 . .
loop_
    _atom_site_aniso_label
    _atom_site_aniso_U_11
    _atom_site_aniso_U_22
    _atom_site_aniso_U_33
    _atom_site_aniso_U_12
    _atom_site_aniso_U_13
    _atom_site_aniso_U_23
    Zn1 0.01524(18) 0.01194(17) 0.01867(19) -0.00014(13) 0.00336(13) 0.00262(13)
    O1 0.0199(8) 0.0220(8) 0.0262(9) 0.0010(6) 0.0010(7) -0.0064(7)
    O2 0.0242(8) 0.0161(7) 0.0239(8) 0.0047(6) -0.0003(6) -0.0044(6)
    O3 0.0157(7) 0.0157(7) 0.0272(8) -0.0005(6) 0.0012(6) 0.0060(6)
    O4 0.0188(8) 0.0136(7) 0.0232(8) -0.0020(6) 0.0026(6) 0.0051(6)
    O5 0.0179(9) 0.0242(8) 0.0203(8) 0.0002(7) 0.0038(7) 0.0043(7)
    O6 0.0195(8) 0.0168(8) 0.0228(9) -0.0008(6) 0.0029(7) 0.0020(7)
    O7 0.0241(10) 0.0240(9) 0.0343(10) 0.0040(7) 0.0100(8) 0.0077(8)
    O8 0.0202(9) 0.0270(9) 0.0290(10) 0.0038(8) 0.0056(8) 0.0048(8)
    N1 0.0157(8) 0.0103(8) 0.0185(9) -0.0002(7) 0.0041(7) -0.0001(7)
    N2 0.0150(8) 0.0112(8) 0.0166(9) -0.0021(7) 0.0025(7) 0.0012(7)
    C1 0.0128(10) 0.0168(10) 0.0173(10) 0.0001(8) 0.0033(8) 0.0002(8)
    C2 0.0187(10) 0.0161(10) 0.0243(12) -0.0007(8) 0.0053(9) 0.0055(9)
    C3 0.0211(11) 0.0289(12) 0.0203(11) 0.0016(9) 0.0080(9) 0.0073(9)
    C4 0.0219(11) 0.0276(12) 0.0192(11) 0.0013(9) 0.0073(9) -0.0015(9)
    C5 0.0191(11) 0.0176(11) 0.0223(11) 0.0001(8) 0.0065(9) -0.0015(9)
    C6 0.0131(10) 0.0157(10) 0.0170(10) -0.0001(8) 0.0040(8) 0.0014(8)
    C7 0.0110(9) 0.0132(10) 0.0184(10) -0.0004(8) 0.0011(8) -0.0005(8)
    C8 0.0212(11) 0.0194(11) 0.0178(11) -0.0007(9) 0.0033(9) -0.0012(8)
    C9 0.0172(10) 0.0095(9) 0.0202(11) 0.0005(8) 0.0036(8) 0.0018(8)
    C10 0.0173(10) 0.0141(10) 0.0136(10) 0.0007(8) 0.0048(8) -0.0023(8)
    C11 0.0190(11) 0.0119(9) 0.0217(11) 0.0002(8) 0.0038(8) -0.0032(8)
    C12 0.0175(10) 0.0131(10) 0.0181(10) 0.0003(8) 0.0052(8) 0.0017(8)
_geom_special_details
;
All e.s.d.'s (except the e.s.d. in the dihedral angle between two l.s. planes)
are estimated using the full covariance matrix. The cell e.s.d.'s are taken
into account individually in the estimation of e.s.d.'s in distances, angles
and torsion angles; correlations between e.s.d.'s in cell parameters are only
used when they are defined by crystal symmetry. An approximate (isotropic)
treatment of cell e.s.d.'s is used for estimating e.s.d.'s involving l.s.
planes.
;
loop_
    _geom_bond_atom_site_label_1
    _geom_bond_atom_site_label_2
    _geom_bond_site_symmetry_2
    _geom_bond_distance
    _geom_bond_publ_flag
    Zn1 O5 . 2.1023(17) yes
    Zn1 O5 3 2.1023(17) ?
    Zn1 O6 3 2.1128(16) ?
    Zn1 O6 . 2.1128(16) yes
    Zn1 O4 . 2.1303(14) yes
    Zn1 O4 3 2.1303(14) ?
    O1 C12 . 1.233(3) ?
    O2 C12 . 1.273(2) ?
    O3 C10 . 1.247(2) ?
    O4 C10 . 1.261(2) ?
    O5 H5A . 0.71(3) ?
    O5 H5B . 0.80(4) ?
    O6 H6A . 0.92(4) ?
    O6 H6B . 0.75(3) ?
    O7 H7A . 0.78(4) ?
    O7 H7B . 0.78(4) ?
    O8 H8A . 0.75(3) ?
    O8 H8B . 0.79(3) ?
    N1 C7 . 1.345(3) ?
    N1 C1 . 1.394(3) ?
    N1 C11 . 1.466(3) ?
    N2 C7 . 1.341(3) ?
    N2 C6 . 1.398(3) ?
    N2 C9 . 1.463(2) ?
    C1 C6 . 1.390(3) ?
    C1 C2 . 1.396(3) ?
    C2 C3 . 1.384(3) ?
    C2 H2A . 0.9300 ?
    C3 C4 . 1.402(3) ?
    C3 H3A . 0.9300 ?
    C4 C5 . 1.392(3) ?
    C4 H4A . 0.9300 ?
    C5 C6 . 1.389(3) ?
    C5 H5C . 0.9300 ?
    C7 C8 . 1.476(3) ?
    C8 H8C . 0.9600 ?
    C8 H8D . 0.9600 ?
    C8 H8E . 0.9600 ?
    C9 C10 . 1.528(3) ?
    C9 H9A . 0.9700 ?
    C9 H9B . 0.9700 ?
    C11 C12 . 1.531(3) ?
    C11 H11A . 0.9700 ?
    C11 H11B . 0.9700 ?
loop_
    _geom_angle_atom_site_label_1
    _geom_angle_atom_site_label_2
    _geom_angle_atom_site_label_3
    _geom_angle_site_symmetry_1
    _geom_angle_site_symmetry_3
    _geom_angle
    _geom_angle_publ_flag
    O5 Zn1 O5 . 3 180.00(14) ?
    O5 Zn1 O6 . 3 91.13(7) yes
    O5 Zn1 O6 3 3 88.87(7) ?
    O5 Zn1 O6 . . 88.87(7) yes
    O5 Zn1 O6 3 . 91.13(7) ?
    O6 Zn1 O6 3 . 180.00(9) ?
    O5 Zn1 O4 . . 89.65(7) yes
    O5 Zn1 O4 3 . 90.35(7) yes
    O6 Zn1 O4 3 . 84.78(6) yes
    O6 Zn1 O4 . . 95.22(6) yes
    O5 Zn1 O4 . 3 90.35(7) yes
    O5 Zn1 O4 3 3 89.65(7) yes
    O6 Zn1 O4 3 3 95.22(6) ?
    O6 Zn1 O4 . 3 84.78(6) ?
    O4 Zn1 O4 . 3 180.00(12) ?
    C10 O4 Zn1 . . 122.18(13) ?
    Zn1 O5 H5A . . 106(3) ?
    Zn1 O5 H5B . . 114(2) ?
    H5A O5 H5B . . 108(4) ?
    Zn1 O6 H6A . . 93(2) ?
    Zn1 O6 H6B . . 104(2) ?
    H6A O6 H6B . . 104(3) ?
    H7A O7 H7B . . 106(4) ?
    H8A O8 H8B . . 113(3) ?
    C7 N1 C1 . . 108.75(17) ?
    C7 N1 C11 . . 126.66(18) ?
    C1 N1 C11 . . 124.53(17) ?
    C7 N2 C6 . . 108.77(17) ?
    C7 N2 C9 . . 126.57(17) ?
    C6 N2 C9 . . 124.43(17) ?
    C6 C1 N1 . . 106.69(18) ?
    C6 C1 C2 . . 121.8(2) ?
    N1 C1 C2 . . 131.5(2) ?
    C3 C2 C1 . . 115.8(2) ?
    C3 C2 H2A . . 122.1 ?
    C1 C2 H2A . . 122.1 ?
    C2 C3 C4 . . 122.4(2) ?
    C2 C3 H3A . . 118.8 ?
    C4 C3 H3A . . 118.8 ?
    C5 C4 C3 . . 121.7(2) ?
    C5 C4 H4A . . 119.2 ?
    C3 C4 H4A . . 119.2 ?
    C6 C5 C4 . . 115.6(2) ?
    C6 C5 H5C . . 122.2 ?
    C4 C5 H5C . . 122.2 ?
    C5 C6 C1 . . 122.7(2) ?
    C5 C6 N2 . . 130.64(19) ?
    C1 C6 N2 . . 106.58(18) ?
    N2 C7 N1 . . 109.18(18) ?
    N2 C7 C8 . . 125.07(19) ?
    N1 C7 C8 . . 125.74(19) ?
    C7 C8 H8C . . 109.5 ?
    C7 C8 H8D . . 109.5 ?
    H8C C8 H8D . . 109.5 ?
    C7 C8 H8E . . 109.5 ?
    H8C C8 H8E . . 109.5 ?
    H8D C8 H8E . . 109.5 ?
    N2 C9 C10 . . 111.03(16) ?
    N2 C9 H9A . . 109.4 ?
    C10 C9 H9A . . 109.4 ?
    N2 C9 H9B . . 109.4 ?
    C10 C9 H9B . . 109.4 ?
    H9A C9 H9B . . 108.0 ?
    O3 C10 O4 . . 126.52(19) ?
    O3 C10 C9 . . 117.38(18) ?
    O4 C10 C9 . . 116.09(17) ?
    N1 C11 C12 . . 114.77(17) ?
    N1 C11 H11A . . 108.6 ?
    C12 C11 H11A . . 108.6 ?
    N1 C11 H11B . . 108.6 ?
    C12 C11 H11B . . 108.6 ?
    H11A C11 H11B . . 107.6 ?
    O1 C12 O2 . . 126.3(2) ?
    O1 C12 C11 . . 120.08(18) ?
    O2 C12 C11 . . 113.60(18) ?
loop_
    _geom_torsion_atom_site_label_1
    _geom_torsion_atom_site_label_2
    _geom_torsion_atom_site_label_3
    _geom_torsion_atom_site_label_4
    _geom_torsion_site_symmetry_1
    _geom_torsion_site_symmetry_2
    _geom_torsion_site_symmetry_3
    _geom_torsion_site_symmetry_4
    _geom_torsion
    _geom_torsion_publ_flag
    O5 Zn1 O4 C10 . . . . -107.15(16) ?
    O5 Zn1 O4 C10 3 . . . 72.85(16) ?
    O6 Zn1 O4 C10 3 . . . 161.69(16) ?
    O6 Zn1 O4 C10 . . . . -18.31(16) ?
    C7 N1 C1 C6 . . . . -1.0(2) ?
    C11 N1 C1 C6 . . . . 176.50(17) ?
    C7 N1 C1 C2 . . . . 176.8(2) ?
    C11 N1 C1 C2 . . . . -5.7(3) ?
    C6 C1 C2 C3 . . . . 1.0(3) ?
    N1 C1 C2 C3 . . . . -176.5(2) ?
    C1 C2 C3 C4 . . . . 0.4(3) ?
    C2 C3 C4 C5 . . . . -1.4(3) ?
    C3 C4 C5 C6 . . . . 0.9(3) ?
    C4 C5 C6 C1 . . . . 0.5(3) ?
    C4 C5 C6 N2 . . . . 176.3(2) ?
    N1 C1 C6 C5 . . . . 176.56(18) ?
    C2 C1 C6 C5 . . . . -1.5(3) ?
    N1 C1 C6 N2 . . . . -0.1(2) ?
    C2 C1 C6 N2 . . . . -178.15(18) ?
    C7 N2 C6 C5 . . . . -175.2(2) ?
    C9 N2 C6 C5 . . . . -0.4(3) ?
    C7 N2 C6 C1 . . . . 1.1(2) ?
    C9 N2 C6 C1 . . . . 175.92(17) ?
    C6 N2 C7 N1 . . . . -1.8(2) ?
    C9 N2 C7 N1 . . . . -176.41(17) ?
    C6 N2 C7 C8 . . . . 176.87(19) ?
    C9 N2 C7 C8 . . . . 2.2(3) ?
    C1 N1 C7 N2 . . . . 1.7(2) ?
    C11 N1 C7 N2 . . . . -175.70(17) ?
    C1 N1 C7 C8 . . . . -176.92(19) ?
    C11 N1 C7 C8 . . . . 5.7(3) ?
    C7 N2 C9 C10 . . . . 96.0(2) ?
    C6 N2 C9 C10 . . . . -77.8(2) ?
    Zn1 O4 C10 O3 . . . . 9.4(3) ?
    Zn1 O4 C10 C9 . . . . -170.20(13) ?
    N2 C9 C10 O3 . . . . 9.8(3) ?
    N2 C9 C10 O4 . . . . -170.54(17) ?
    C7 N1 C11 C12 . . . . -103.4(2) ?
    C1 N1 C11 C12 . . . . 79.6(2) ?
    N1 C11 C12 O1 . . . . -17.0(3) ?
    N1 C11 C12 O2 . . . . 163.61(18) ?
loop_
    _geom_hbond_atom_site_label_D
    _geom_hbond_atom_site_label_H
    _geom_hbond_atom_site_label_A
    _geom_hbond_site_symmetry_A
    _geom_hbond_distance_DH
    _geom_hbond_distance_HA
    _geom_hbond_distance_DA
    _geom_hbond_angle_DHA
    O5 H5B O8 . 0.80(4) 1.92(4) 2.716(3) 170(3)
    O6 H6A O3 . 0.92(4) 1.70(4) 2.610(2) 170(3)
    O6 H6B O2 4_565 0.75(3) 2.08(3) 2.811(2) 164(3)
    O7 H7A O1 3_465 0.78(4) 2.11(4) 2.864(3) 165(4)
    O7 H7B O2 1_455 0.78(4) 2.03(4) 2.792(2) 167(3)
    O8 H8A O4 1_455 0.75(3) 2.10(3) 2.846(2) 177(3)
    O8 H8B O7 4_666 0.79(3) 2.00(3) 2.786(3) 168(3)
data_global
_journal_date_recd_electronic     2009-06-30
_journal_date_accepted     2009-08-12
_journal_name_full     'Acta Crystallographica, Section E'
_journal_year     2009
_journal_volume     65
_journal_issue      9
_journal_page_first     m1091
_journal_page_last     m1091
_journal_paper_category     QM
_journal_coeditor_code     HK2732
_publ_contact_author_name     'Heng-Chi Lian'
_publ_contact_author_address
;
College of Chemistry and Chemical Engineering,
Guangxi Normal University,
Yucai Road 15,
Guilin 541004
People's Republic of China
;
_publ_contact_author_email     'lianhengchi@yahoo.com.cn'
_publ_contact_author_fax     ?
_publ_contact_author_phone     ?
_publ_section_title
;
Tetraaquabis(2-methylbenzimidazolium-1,3-diacetato-\k<i>O</i>)zinc(II)
tetrahydrate
;
loop_
    _publ_author_name
    _publ_author_address
    'Heng-Chi Lian'
;
School of Chemistry and Chemical Engineering,
Guangxi Normal University,
Guilin 541004,
People's Republic of China
;
    'Qing-Ling Ni'
;
School of Chemistry and Chemical Engineering,
Guangxi Normal University,
Guilin 541004,
People's Republic of China
;
    'Xuan-Feng Jiang'
;
School of Chemistry and Chemical Engineering,
Guangxi Normal University,
Guilin 541004,
People's Republic of China
;
    'Zhong-Min Cen'
;
School of Chemistry and Chemical Engineering,
Guangxi Normal University,
Guilin 541004,
People's Republic of China
;
    'Jia-Huang Lin'
;
School of Chemistry and Chemical Engineering,
Guangxi Normal University,
Guilin 541004,
People's Republic of China
;
