# Supplementary material for: Tetra­aqua­bis(2-methyl­benzimidazolium-1,3-diacetato-κO)zinc(II) tetra­hydrate
Source: Acta Crystallogr Sect E Struct Rep Online. 2009 Aug 19;65(Pt 9):m1091. doi: 10.1107/S1600536809031766 (PMC2969862; doi:10.1107/S1600536809031766)
Supplement: Supplementary file 2 [file e-65-m1091-Isup2.hkl]

# 
# h,k,l, Fc-squared, Fo-squared, sigma(Fo-squared) and status flag 
# 
data_I
_shelx_title ' 1 in P2(1)/n' 
_shelx_refln_list_code          4 
_shelx_F_calc_maximum      198.20 
_exptl_crystal_F_000       736.00 
_reflns_d_resolution_high  0.7806 
 
loop_ 
 _symmetry_equiv_pos_as_xyz 
 'x, y, z' 
 '-x+1/2, y+1/2, -z+1/2' 
 '-x, -y, -z' 
 'x-1/2, -y-1/2, z-1/2' 
 
_cell_length_a     7.2749 
_cell_length_b    21.2647 
_cell_length_c     9.7794 
_cell_angle_alpha  90.000 
_cell_angle_beta  104.467 
_cell_angle_gamma  90.000 
 
_shelx_F_squared_multiplier     1.000 
 
loop_ 
 _refln_index_h 
 _refln_index_k 
 _refln_index_l 
 _refln_F_squared_calc 
 _refln_F_squared_meas 
 _refln_F_squared_sigma 
 _refln_observed_status 
   2   0   0    39283.09    40123.04    436.68 o 
   4   0   0    16841.42    17736.29    288.63 o 
   6   0   0     9635.42     9202.86    171.43 o 
   8   0   0     1067.07     1064.26     47.35 o 
   1   1   0     3723.68     3545.96     32.55 o 
   2   1   0     2801.80     2889.14     26.46 o 
   3   1   0      964.39      910.15     14.73 o 
   4   1   0     1568.65     1627.85     36.10 o 
   5   1   0     1831.05     1789.14     46.67 o 
   6   1   0     1823.24     1753.61     53.52 o 
   7   1   0      449.15      443.07     19.81 o 
   8   1   0      492.83      415.96     21.80 o 
   9   1   0       37.34       32.15     15.62 o 
   0   2   0      294.26      347.75      8.47 o 
   1   2   0       15.92       11.56      3.48 o 
   2   2   0    16438.76    18627.93    146.41 o 
   3   2   0        3.82        1.74      2.18 o 
   4   2   0     1878.27     2205.46     28.57 o 
   5   2   0      114.15      113.20      7.97 o 
   6   2   0      535.47      491.96     19.07 o 
   7   2   0      178.71      182.27     17.47 o 
   8   2   0      165.91      122.31     17.24 o 
   9   2   0       87.11       74.75     17.54 o 
   1   3   0     2653.36     2686.77     27.16 o 
   2   3   0     1617.92     1665.26     19.65 o 
   3   3   0     2723.90     3119.16     40.95 o 
   4   3   0     2402.05     2438.93     26.55 o 
   5   3   0     1710.58     1815.71     31.07 o 
   6   3   0       68.00       56.58     10.92 o 
   7   3   0      286.53      288.41     16.60 o 
   8   3   0      563.05      492.44     23.37 o 
   0   4   0     7448.82     7920.67    126.96 o 
   1   4   0       27.46       20.46      6.53 o 
   2   4   0    22681.02    24618.99    463.30 o 
   3   4   0        2.57        5.82      2.38 o 
   4   4   0     4231.04     4435.99     41.24 o 
   5   4   0      349.61      307.14     10.29 o 
   6   4   0       25.30       20.95      9.11 o 
   7   4   0      240.11      233.58     16.04 o 
   8   4   0      797.93      702.83     42.23 o 
   1   5   0     1966.17     1935.91     26.51 o 
   2   5   0    12747.55    14482.08    256.95 o 
   3   5   0     2876.21     2617.10     30.71 o 
   4   5   0      717.96      759.91     11.62 o 
   5   5   0     1034.87      914.03     17.79 o 
   6   5   0      153.51      167.15     13.01 o 
   7   5   0      213.67      196.60     15.36 o 
   8   5   0      128.36      105.09     16.31 o 
   0   6   0      229.36      214.64      9.52 o 
   1   6   0      310.24      297.28      8.05 o 
   2   6   0    11644.59    12806.85    146.78 o 
   3   6   0       39.83       42.86      7.48 o 
   4   6   0     1134.02     1130.35     15.03 o 
   5   6   0        1.90        3.24      5.16 o 
   6   6   0       63.68       75.65     11.56 o 
   7   6   0       91.33       75.50     13.56 o 
   8   6   0      241.28      271.00     19.17 o 
   1   7   0     3574.67     3636.57     84.89 o 
   2   7   0     2768.69     3025.52     40.47 o 
   3   7   0     2458.72     2852.04     33.46 o 
   4   7   0      169.37      187.25      7.58 o 
   5   7   0      579.85      612.65     19.72 o 
   6   7   0        5.75       -3.13      8.04 o 
   7   7   0      695.43      709.54     42.19 o 
   8   7   0        6.68       -1.60     12.03 o 
   0   8   0     2602.70     2493.82     49.52 o 
   1   8   0     1374.17     1426.86     18.80 o 
   2   8   0     4540.87     4739.39     49.02 o 
   3   8   0       11.60        4.42      3.71 o 
   4   8   0      560.89      488.44     23.12 o 
   5   8   0      118.51      129.12     12.42 o 
   6   8   0      597.42      542.14     20.24 o 
   7   8   0       16.31       26.05     11.90 o 
   8   8   0       67.43       78.14     15.56 o 
   1   9   0     1570.12     1636.68     21.46 o 
   2   9   0      643.98      658.58     12.27 o 
   3   9   0     2050.93     1933.53     31.15 o 
   4   9   0     1550.78     1598.95     25.15 o 
   5   9   0      248.73      186.71     15.97 o 
   6   9   0       19.46       52.29     11.20 o 
   7   9   0      521.13      483.40     21.98 o 
   8   9   0      392.29      379.43     21.86 o 
   0  10   0     3258.50     3568.84     68.76 o 
   1  10   0      110.15      125.03      5.77 o 
   2  10   0     8281.40     8880.57     86.53 o 
   3  10   0        5.46        5.19      3.80 o 
   4  10   0     2096.91     2279.94     31.21 o 
   5  10   0        4.74        5.34      8.17 o 
   6  10   0      617.24      552.45     21.43 o 
   7  10   0        1.09        0.10     10.65 o 
   8  10   0      136.63      139.03     19.62 o 
   1  11   0     2537.41     2136.65     27.49 o 
   2  11   0       11.06        0.08      3.96 o 
   3  11   0      925.67      960.68     17.07 o 
   4  11   0     1634.09     1710.83     25.81 o 
   5  11   0      521.17      566.33     21.25 o 
   6  11   0      284.29      285.44     16.23 o 
   7  11   0      421.60      466.30     27.31 o 
   8  11   0       58.46      104.11     18.22 o 
   0  12   0     1274.39     1576.12     39.64 o 
   1  12   0      385.34      394.65     18.31 o 
   2  12   0      622.03      480.24     14.43 o 
   3  12   0       24.04       27.29      5.60 o 
   4  12   0        8.55       -5.12      6.44 o 
   5  12   0       30.00       23.46     11.97 o 
   6  12   0       43.04       44.99     11.35 o 
   7  12   0       58.50       63.23     14.28 o 
   8  12   0       68.96       68.76     31.47 o 
   1  13   0     2728.91     2826.37     52.17 o 
   2  13   0      449.49      464.13     14.73 o 
   3  13   0      262.29      263.20      9.49 o 
   4  13   0        0.31       -5.48      5.48 o 
   5  13   0     1006.24     1005.38     26.87 o 
   6  13   0        0.01       -5.70     14.46 o 
   7  13   0      428.72      443.13     22.15 o 
   0  14   0     2993.59     2818.84     62.26 o 
   1  14   0      124.05      121.32      6.97 o 
   2  14   0     2729.18     2697.67     56.52 o 
   3  14   0        0.29       -0.54      4.97 o 
   4  14   0      465.50      501.75     13.92 o 
   5  14   0        0.25       -1.49      8.36 o 
   6  14   0     1483.09     1562.26     37.29 o 
   7  14   0       19.69       10.73     12.54 o 
   1  15   0     1955.30     1772.21     26.91 o 
   2  15   0      212.11      195.92      8.68 o 
   3  15   0     1058.52      984.88     19.48 o 
   4  15   0      354.82      361.96     15.97 o 
   5  15   0      752.34      777.10     24.23 o 
   6  15   0        9.56        9.80     11.23 o 
   7  15   0      272.80      268.91     18.73 o 
   0  16   0     3916.60     4185.90     86.76 o 
   1  16   0       15.34       12.48      5.29 o 
   2  16   0     1028.49     1065.86     20.47 o 
   3  16   0        6.62        8.30      6.03 o 
   4  16   0     1203.46     1185.22     29.66 o 
   5  16   0      158.82      189.43     16.46 o 
   6  16   0     1678.23     1735.41     40.79 o 
   7  16   0       39.42       43.67     14.70 o 
   1  17   0       25.03       35.69      6.46 o 
   2  17   0        4.81        6.44      5.81 o 
   3  17   0      989.76      992.02     20.74 o 
   4  17   0      763.80      758.39     23.43 o 
   5  17   0       40.04       46.37     11.72 o 
   6  17   0       78.01      109.79     14.46 o 
   7  17   0        3.29      -12.01     13.24 o 
   0  18   0      354.24      306.38     19.92 o 
   1  18   0       51.87       41.30      7.20 o 
   2  18   0       99.56      127.41     13.40 o 
   3  18   0       47.11       37.65      7.80 o 
   4  18   0      490.06      524.82     20.29 o 
   5  18   0        0.39        1.38     10.49 o 
   6  18   0       13.04        7.10     12.57 o 
   1  19   0     1130.26     1054.37     21.97 o 
   2  19   0       93.34       98.96     12.61 o 
   3  19   0     1644.42     1589.81     35.64 o 
   4  19   0      109.17      142.77     22.93 o 
   5  19   0      746.05      714.83     34.56 o 
   6  19   0        3.21       -7.13     12.21 o 
   0  20   0      803.06      901.95     34.86 o 
   1  20   0        5.77       10.77      6.47 o 
   2  20   0       14.65       24.25      7.30 o 
   3  20   0        5.20        9.33      8.19 o 
   4  20   0     1342.07     1420.02     35.17 o 
   5  20   0       14.29        2.46     11.75 o 
   6  20   0      259.09      268.31     19.43 o 
   1  21   0      641.74      667.63     18.20 o 
   2  21   0      198.11      193.58     13.89 o 
   3  21   0       26.07       27.69     16.38 o 
   4  21   0      189.48      226.62     19.22 o 
   5  21   0      391.67      402.13     21.05 o 
   0  22   0      862.55      692.97     23.71 o 
   1  22   0      174.05      186.89     11.10 o 
   2  22   0      219.50      195.75     12.16 o 
   3  22   0        6.07       18.85     10.86 o 
   4  22   0      740.38      744.81     48.80 o 
   5  22   0       38.51       55.57     15.54 o 
   1  23   0      905.11      934.85     22.85 o 
   2  23   0       60.60       54.07     11.15 o 
   3  23   0      248.45      259.33     16.90 o 
   4  23   0       43.83       67.33     15.04 o 
   0  24   0      191.64      228.14     15.51 o 
   1  24   0       68.93       73.12     10.96 o 
   2  24   0      628.67      691.50     20.38 o 
   3  24   0       12.20       13.45     12.67 o 
   4  24   0      497.53      548.88     24.75 o 
   1  25   0       73.26       74.16     13.24 o 
   2  25   0        1.00       -3.61      9.95 o 
   3  25   0      107.84      126.29     23.03 o 
   0  26   0      245.55      266.47     18.23 o 
   1  26   0       47.67       46.88     10.22 o 
   2  26   0       32.07       29.70     12.06 o 
   1  27   0      508.07      557.97     17.67 o 
  -9   0   1      794.04      765.43     43.94 o 
  -7   0   1      114.37      132.83     21.65 o 
  -5   0   1     2243.09     2442.77     59.89 o 
  -3   0   1    24795.37    27637.37    307.73 o 
   1   0   1      110.59      117.86      7.71 o 
   5   0   1       96.33      114.23     15.46 o 
   7   0   1      663.72      697.59     35.47 o 
  -9   1   1       33.75       22.07     14.78 o 
  -8   1   1      628.00      661.03     30.89 o 
  -7   1   1      271.14      257.30     15.81 o 
  -6   1   1      106.60       89.84     27.35 o 
  -5   1   1       72.52       59.34      8.65 o 
  -4   1   1     1577.27     1437.51     21.24 o 
  -3   1   1     3857.40     4229.25     44.80 o 
  -2   1   1     6602.33     6584.18     64.69 o 
  -1   1   1      972.64     1043.08     27.29 o 
   0   1   1     5956.63     5560.35     91.90 o 
   1   1   1     4681.06     5386.76     44.07 o 
   2   1   1      980.50      863.51     27.76 o 
   3   1   1      265.53      300.04     26.78 o 
   4   1   1     4566.28     4559.62     50.75 o 
   5   1   1        6.02        1.68      5.30 o 
   6   1   1      115.27       92.58     13.31 o 
   7   1   1      106.79      110.33     14.58 o 
   8   1   1      594.27      611.78     25.55 o 
  -9   2   1     1323.15     1255.29     38.82 o 
  -8   2   1        1.20        8.95     12.41 o 
  -7   2   1     4624.41     4735.79     76.33 o 
  -6   2   1       27.14       20.66      8.50 o 
  -5   2   1     2642.30     2894.22     36.73 o 
  -4   2   1      197.15      219.12      7.79 o 
  -3   2   1     2386.99     2839.65     27.02 o 
  -2   2   1        0.96        1.20      1.38 o 
  -1   2   1    22871.74    23012.19    812.76 o 
   0   2   1      795.07      828.75     12.57 o 
   1   2   1    12697.57    13022.95    101.99 o 
   2   2   1      135.64      153.10      5.35 o 
   3   2   1    12745.01    13341.85    145.45 o 
   4   2   1       17.87       15.00      4.44 o 
   5   2   1     2371.85     2296.63     32.52 o 
   6   2   1      171.62      158.93     10.64 o 
   7   2   1     1280.23     1304.68     44.82 o 
   8   2   1       50.68       50.23     14.27 o 
  -9   3   1      163.69      177.64     21.73 o 
  -8   3   1      309.88      278.30     18.34 o 
  -7   3   1       16.62        8.36     10.42 o 
  -6   3   1      150.89      162.84     11.49 o 
  -5   3   1     1739.95     1726.44     25.68 o 
  -4   3   1     1916.80     1944.19     21.48 o 
  -3   3   1     4440.21     4772.72     41.99 o 
  -2   3   1     4643.90     4872.28     47.63 o 
  -1   3   1     6778.60     7525.18     85.34 o 
   0   3   1     3179.69     3156.79     68.69 o 
   1   3   1      454.01      488.77     10.96 o 
   2   3   1     1851.33     1719.81     26.16 o 
   3   3   1      608.16      646.79     15.90 o 
   4   3   1     2390.62     2320.31     30.48 o 
   5   3   1      141.98      145.11      8.65 o 
   6   3   1      179.79      176.88     12.85 o 
   7   3   1        3.50        9.58     10.89 o 
   8   3   1      231.11      258.78     17.88 o 
  -9   4   1      691.70      809.69     31.24 o 
  -8   4   1       28.93       19.59     13.24 o 
  -7   4   1       66.93       61.05     11.87 o 
  -6   4   1       31.88       17.56      8.78 o 
  -5   4   1       63.06       45.27      5.96 o 
  -4   4   1      445.77      378.07      7.75 o 
  -3   4   1     1444.60     1520.10     16.75 o 
  -2   4   1       16.22        8.01      2.11 o 
  -1   4   1      908.17      954.94     37.47 o 
   0   4   1      831.88      825.89     10.62 o 
   1   4   1     3523.20     3310.13     58.57 o 
   2   4   1       86.62       57.82      5.04 o 
   3   4   1    10501.09    11254.33    106.83 o 
   4   4   1       11.76       -2.33      3.90 o 
   5   4   1     1428.06     1389.66     23.47 o 
   6   4   1       99.66       93.32     12.66 o 
   7   4   1       18.31       29.97     11.19 o 
   8   4   1       29.18       46.19     13.78 o 
  -9   5   1        5.92        2.02     14.47 o 
  -8   5   1       80.99       78.63     14.70 o 
  -7   5   1      148.56      169.76     14.59 o 
  -6   5   1      540.13      498.66     19.21 o 
  -5   5   1     2890.12     2950.51     37.60 o 
  -4   5   1     1827.67     1534.41     18.29 o 
  -3   5   1     1333.02     1542.82     19.92 o 
  -2   5   1     1595.40     1464.33     17.80 o 
  -1   5   1     1952.76     2118.49     28.38 o 
   0   5   1     3792.88     3943.27     39.17 o 
   1   5   1      395.25      380.36      7.19 o 
   2   5   1     4340.91     4331.63     57.56 o 
   3   5   1      448.02      433.07     10.17 o 
   4   5   1      646.40      598.78     13.41 o 
   5   5   1      154.20      134.88      7.90 o 
   6   5   1      896.93      859.62     25.60 o 
   7   5   1      470.66      499.63     22.47 o 
   8   5   1      258.15      229.51     17.26 o 
  -8   6   1        0.05       -9.88     12.15 o 
  -7   6   1        8.02        4.62      9.07 o 
  -6   6   1       76.58       67.68     12.77 o 
  -5   6   1      632.01      639.55     19.61 o 
  -4   6   1      423.30      467.57      9.00 o 
  -3   6   1      134.36      132.70      6.20 o 
  -2   6   1      176.15      137.34      4.69 o 
  -1   6   1      377.47      436.54     15.85 o 
   0   6   1        3.31       13.75      3.10 o 
   1   6   1     7009.14     7904.29     74.65 o 
   2   6   1      450.93      535.85     13.05 o 
   3   6   1     3413.36     3516.24     39.85 o 
   4   6   1       44.04       16.52      5.67 o 
   5   6   1     2105.34     2094.60     30.73 o 
   6   6   1        5.14       10.06      8.68 o 
   7   6   1      230.91      204.04     15.23 o 
   8   6   1       68.33       49.14     15.17 o 
  -8   7   1       71.05       42.49     14.07 o 
  -7   7   1      212.78      198.53     15.84 o 
  -6   7   1      766.15      790.70     48.12 o 
  -5   7   1       82.53       73.91      9.56 o 
  -4   7   1     1110.99     1182.58     18.43 o 
  -3   7   1     1035.05     1121.47     21.54 o 
  -2   7   1     1112.07     1119.17     15.66 o 
  -1   7   1    12033.75    12347.44    335.16 o 
   0   7   1     4870.09     4831.47     50.98 o 
   1   7   1     3894.83     4551.56     46.17 o 
   2   7   1     5176.41     5163.28     64.91 o 
   3   7   1      747.52      745.83     14.14 o 
   4   7   1      120.06      102.65      8.81 o 
   5   7   1      374.75      363.41     11.88 o 
   6   7   1     1017.80      993.37     41.03 o 
   7   7   1       28.94       26.24     12.02 o 
   8   7   1      190.02      228.54     19.24 o 
  -8   8   1       36.73       25.12     12.87 o 
  -7   8   1      652.29      656.84     24.44 o 
  -6   8   1        2.66        8.37      9.38 o 
  -5   8   1     2496.61     2550.27    134.21 o 
  -4   8   1      624.33      538.41     11.93 o 
  -3   8   1     1421.32     1553.91     21.27 o 
  -2   8   1      775.56      792.01     12.89 o 
  -1   8   1       16.84       14.35      4.34 o 
   0   8   1       74.40       68.90      7.86 o 
   1   8   1     6891.89     7459.43     72.23 o 
   2   8   1       76.21       53.68      7.40 o 
   3   8   1      654.80      588.05     12.59 o 
   4   8   1      448.35      518.53     12.92 o 
   5   8   1      708.38      755.08     17.21 o 
   6   8   1       28.18       25.47      9.91 o 
   7   8   1       48.11       44.18     12.55 o 
   8   8   1       10.78       25.64     14.53 o 
  -8   9   1      197.73      220.27     19.32 o 
  -7   9   1      914.81      902.50     28.90 o 
  -6   9   1      531.72      513.80     20.18 o 
  -5   9   1      171.65      164.74     11.14 o 
  -4   9   1      809.64      689.98     14.05 o 
  -3   9   1     1295.14     1389.39     29.05 o 
  -2   9   1     2063.36     1974.29     26.06 o 
  -1   9   1     3354.41     4157.35     76.25 o 
   0   9   1     2800.68     2871.27     32.77 o 
   1   9   1      396.77      344.51      8.53 o 
   2   9   1     3685.85     3743.95     41.30 o 
   3   9   1      845.45      891.72     16.04 o 
   4   9   1      444.92      451.02     12.44 o 
   5   9   1     2476.45     2600.68     36.50 o 
   6   9   1      925.65      909.50     27.17 o 
   7   9   1      133.82      165.15     17.66 o 
   8   9   1      269.73      260.26     19.21 o 
  -8  10   1       19.33        8.20     13.57 o 
  -7  10   1       12.10        4.22     11.58 o 
  -6  10   1      154.80      177.45     14.77 o 
  -5  10   1       18.75       15.09      7.87 o 
  -4  10   1       66.12       78.29      6.77 o 
  -3  10   1     1244.09     1181.13     27.82 o 
  -2  10   1       35.01       34.00      6.57 o 
  -1  10   1        8.24       23.74      4.65 o 
   0  10   1      346.32      259.36      9.46 o 
   1  10   1     1465.26     1516.63     21.15 o 
   2  10   1       95.45       84.35      5.68 o 
   3  10   1     2329.45     2540.05     32.51 o 
   4  10   1       10.54       -0.22      5.96 o 
   5  10   1     1155.42     1163.62     26.69 o 
   6  10   1        3.11       -2.67      9.69 o 
   7  10   1      292.79      312.48     25.99 o 
   8  10   1        8.48       -0.83     14.71 o 
  -8  11   1      325.57      308.12     20.60 o 
  -7  11   1      200.60      216.51     17.80 o 
  -6  11   1      939.73      945.83     27.70 o 
  -5  11   1      331.65      359.15     16.17 o 
  -4  11   1      548.90      575.30     19.26 o 
  -3  11   1      356.22      378.52     10.20 o 
  -2  11   1     2322.48     2340.01     29.34 o 
  -1  11   1      528.31      583.36     14.77 o 
   0  11   1     3581.51     3410.70     47.65 o 
   1  11   1     6721.02     7593.07     86.74 o 
   2  11   1     1883.73     1829.95     30.51 o 
   3  11   1      204.24      231.12      8.92 o 
   4  11   1      570.22      520.72     13.63 o 
   5  11   1      184.37      168.98     12.53 o 
   6  11   1     1074.21     1048.47     29.74 o 
   7  11   1      102.33      124.12     16.63 o 
   8  11   1       72.51       89.57     34.72 o 
  -8  12   1        8.96       11.52     14.28 o 
  -7  12   1     1450.64     1616.37     41.07 o 
  -6  12   1       31.97        7.61      9.75 o 
  -5  12   1     1709.54     1719.08     47.46 o 
  -4  12   1      142.35      142.13     10.46 o 
  -3  12   1     5543.11     5827.86     62.02 o 
  -2  12   1      464.74      480.02     11.38 o 
  -1  12   1     4533.55     5018.88    123.13 o 
   0  12   1       40.46       99.84      7.24 o 
   1  12   1     3514.18     3718.11     42.79 o 
   2  12   1     1078.43     1030.10     18.04 o 
   3  12   1     2067.67     2101.46     36.72 o 
   4  12   1       36.57       17.47      6.00 o 
   5  12   1     1749.80     1742.92     36.85 o 
   6  12   1       14.82       30.85     16.11 o 
   7  12   1      270.22      315.67     18.96 o 
  -8  13   1       29.19       15.69     14.44 o 
  -7  13   1       62.42       37.81     14.25 o 
  -6  13   1      948.66      932.88     28.46 o 
  -5  13   1       55.06       43.50      9.68 o 
  -4  13   1       70.95       60.38      9.16 o 
  -3  13   1      333.75      311.74     10.08 o 
  -2  13   1      364.23      326.64      9.88 o 
  -1  13   1     1046.25     1008.68    111.90 o 
   0  13   1     2523.81     2463.20     32.15 o 
   1  13   1        5.59        2.02      4.02 o 
   2  13   1      592.53      571.00     16.46 o 
   3  13   1       58.11       69.74      8.96 o 
   4  13   1      136.19      145.86      8.85 o 
   5  13   1      127.22      144.08     24.08 o 
   6  13   1     1247.69     1224.86     42.62 o 
   7  13   1      188.26      200.11     19.64 o 
  -7  14   1       24.58       26.11     18.72 o 
  -6  14   1        1.42        5.41     10.06 o 
  -5  14   1      568.29      558.55     20.03 o 
  -4  14   1        0.12        4.83      6.84 o 
  -3  14   1       18.20       21.21      5.20 o 
  -2  14   1      576.77      518.98     12.73 o 
  -1  14   1     1736.43     1592.78     30.05 o 
   0  14   1       12.24       12.75      4.56 o 
   1  14   1     2138.12     2133.04     29.87 o 
   2  14   1      106.84      108.21      8.07 o 
   3  14   1       68.96       79.38     12.21 o 
   4  14   1       36.80       29.82      7.20 o 
   5  14   1      999.20     1027.99     28.06 o 
   6  14   1       55.15       59.80     17.89 o 
   7  14   1      175.60      225.67     24.36 o 
  -7  15   1        0.28        7.81     12.15 o 
  -6  15   1      689.51      730.62     25.20 o 
  -5  15   1      178.71      148.18     12.78 o 
  -4  15   1      503.98      489.20     18.03 o 
  -3  15   1        1.18        3.02      4.98 o 
  -2  15   1      872.64      831.93     21.26 o 
  -1  15   1     3898.90     4162.00     60.17 o 
   0  15   1      982.42      908.69     18.06 o 
   1  15   1        5.01        3.20      4.80 o 
   2  15   1     1030.47      967.16     18.95 o 
   3  15   1      541.05      509.86     32.94 o 
   4  15   1      582.67      621.82     16.25 o 
   5  15   1        1.26       -0.48      8.63 o 
   6  15   1      494.96      503.96     30.51 o 
   7  15   1      140.55      156.40     18.92 o 
  -7  16   1      252.86      271.95     18.93 o 
  -6  16   1       44.69       53.04     12.49 o 
  -5  16   1     1069.69     1129.34     40.39 o 
  -4  16   1        9.01        6.95      8.28 o 
  -3  16   1       24.24       21.58      5.85 o 
  -2  16   1       12.11       13.03      8.43 o 
  -1  16   1      925.58      965.92     23.41 o 
   0  16   1      238.28      207.83      9.15 o 
   1  16   1      424.71      389.99     12.10 o 
   2  16   1       99.17       79.97     14.39 o 
   3  16   1      174.38      174.10     13.70 o 
   4  16   1       28.74       31.07      7.68 o 
   5  16   1       52.90       88.78     30.67 o 
   6  16   1       11.36        6.20     11.67 o 
   7  16   1       97.56       97.08     16.22 o 
  -7  17   1      677.65      736.51     28.27 o 
  -6  17   1       72.14       83.20     13.88 o 
  -5  17   1      245.76      245.19     15.31 o 
  -4  17   1     1433.44     1478.14     33.70 o 
  -3  17   1     1242.94     1190.92     22.56 o 
  -2  17   1     1829.94     1739.51     43.94 o 
  -1  17   1       35.81       47.88      8.11 o 
   0  17   1      143.43      152.79      8.33 o 
   1  17   1      875.50      924.41     19.34 o 
   2  17   1     1739.36     1705.01     28.11 o 
   3  17   1        0.41       -1.54      6.11 o 
   4  17   1     2473.02     2483.68     37.63 o 
   5  17   1      365.74      383.88     18.64 o 
   6  17   1       60.60      104.67     23.62 o 
  -6  18   1      116.68      144.47     17.31 o 
  -5  18   1      443.94      472.50     20.28 o 
  -4  18   1       18.72       12.16      9.37 o 
  -3  18   1     2785.94     2759.14     45.05 o 
  -2  18   1      462.76      397.82     27.10 o 
  -1  18   1     2696.45     2561.20     44.92 o 
   0  18   1      126.19      122.27      9.82 o 
   1  18   1      947.63      909.45     19.82 o 
   2  18   1        0.62       -5.16      5.84 o 
   3  18   1     3535.92     3439.73     46.22 o 
   4  18   1       75.91       77.07     14.76 o 
   5  18   1      421.00      438.31     20.07 o 
   6  18   1        7.81       23.73     13.55 o 
  -6  19   1       24.83       40.07     14.08 o 
  -5  19   1      152.99      204.83     17.98 o 
  -4  19   1      969.21      946.82     27.30 o 
  -3  19   1      465.29      437.78     14.55 o 
  -2  19   1      436.04      414.52     13.69 o 
  -1  19   1     1576.26     1561.83     33.39 o 
   0  19   1       38.46       44.26      9.19 o 
   1  19   1      415.96      400.90     13.44 o 
   2  19   1      314.57      323.97     12.61 o 
   3  19   1      250.75      227.03     12.70 o 
   4  19   1      995.86      989.66     28.56 o 
   5  19   1       80.96      117.90     16.49 o 
   6  19   1       50.48       46.62     14.96 o 
  -6  20   1        0.08        4.86     13.82 o 
  -5  20   1      202.70      218.92     16.69 o 
  -4  20   1       42.57       36.01     11.09 o 
  -3  20   1     1911.46     1852.34     39.36 o 
  -2  20   1       21.01        4.77      6.88 o 
  -1  20   1      591.48      612.75     20.48 o 
   0  20   1        0.12        8.22      6.74 o 
   1  20   1       55.18       50.02      8.29 o 
   2  20   1       34.54       25.69      7.62 o 
   3  20   1      736.42      725.52     19.48 o 
   4  20   1       29.12       19.19     10.91 o 
   5  20   1      306.00      320.16     18.94 o 
  -5  21   1      461.91      459.35     21.70 o 
  -4  21   1      498.29      510.12     21.64 o 
  -3  21   1       19.32        1.02      9.83 o 
  -2  21   1      157.39      169.80     11.64 o 
  -1  21   1      265.73      249.39     11.68 o 
   0  21   1      955.98      944.42     24.21 o 
   1  21   1       14.76        6.98      6.96 o 
   2  21   1      358.10      353.84     13.82 o 
   3  21   1      578.34      571.17     18.04 o 
   4  21   1      609.09      603.54     23.91 o 
   5  21   1       50.94       40.27     13.76 o 
  -5  22   1      193.26      264.29     20.24 o 
  -4  22   1      299.61      286.23     17.82 o 
  -3  22   1      423.91      465.52     20.25 o 
  -2  22   1       96.46      112.84     19.18 o 
  -1  22   1      752.21      801.17     17.89 o 
   0  22   1       30.41       57.79      9.34 o 
   1  22   1      273.64      268.68     12.64 o 
   2  22   1      468.22      440.54     21.67 o 
   3  22   1      433.71      449.45     16.57 o 
   4  22   1       81.65      126.28     16.64 o 
   5  22   1      226.53      264.25     32.05 o 
  -4  23   1      194.55      211.04     19.66 o 
  -3  23   1      567.03      526.57     22.00 o 
  -2  23   1      208.21      191.76     11.81 o 
  -1  23   1        2.45       24.99      7.76 o 
   0  23   1      563.37      532.66     17.54 o 
   1  23   1      796.37      775.42     20.91 o 
   2  23   1      162.34      162.25     25.57 o 
   3  23   1        2.73       -6.57      9.80 o 
   4  23   1      170.55      175.64     26.79 o 
  -4  24   1       52.36       86.10     16.11 o 
  -3  24   1      255.24      242.59     16.66 o 
  -2  24   1      251.11      239.56     13.28 o 
  -1  24   1      405.08      392.06     14.09 o 
   0  24   1       45.10       61.57     12.47 o 
   1  24   1      124.30      144.35     18.59 o 
   2  24   1       66.14       62.35     38.38 o 
   3  24   1       51.10       63.82     21.21 o 
   4  24   1      208.28      263.85     32.09 o 
  -3  25   1        0.08       -0.57     12.30 o 
  -2  25   1      577.99      583.16     23.49 o 
  -1  25   1      223.75      199.79     12.72 o 
   0  25   1      504.11      552.81     23.76 o 
   1  25   1        0.26        1.41     12.29 o 
   2  25   1      364.58      340.33     19.58 o 
   3  25   1       32.71        9.68     18.19 o 
  -2  26   1      158.70      174.13     19.54 o 
  -1  26   1      630.03      694.92     22.16 o 
   0  26   1       67.74       87.58     17.29 o 
   1  26   1      419.95      412.99     22.18 o 
   2  26   1        0.05       -3.28     13.09 o 
  -1  27   1       14.04       45.95     20.32 o 
   0  27   1      347.37      375.56     18.12 o 
  -8   0   2      704.16      813.55     40.77 o 
  -6   0   2     1975.20     1958.30     55.99 o 
  -4   0   2     3609.31     3621.92     51.25 o 
  -2   0   2     7241.96     8308.06     92.31 o 
   0   0   2    20011.83    20708.96    271.54 o 
   2   0   2       47.76       53.24     12.07 o 
   4   0   2      715.50      790.96     19.57 o 
   6   0   2     6956.17     7135.92    141.78 o 
   8   0   2      588.98      612.92     37.27 o 
  -9   1   2      713.57      678.28     32.86 o 
  -8   1   2       45.63       24.77     11.35 o 
  -7   1   2      361.16      360.32     17.79 o 
  -6   1   2       45.85       34.63      9.63 o 
  -5   1   2      439.66      423.31     11.72 o 
  -4   1   2      657.61      699.01     11.86 o 
  -3   1   2     1009.09      904.93     12.58 o 
  -2   1   2      375.97      365.45      7.61 o 
  -1   1   2     1866.36     1774.30     14.58 o 
   0   1   2     1775.23     1738.98     23.50 o 
   1   1   2     1648.59     1596.28     15.18 o 
   2   1   2     2065.34     2315.34     28.35 o 
   3   1   2     4665.02     4629.23     77.38 o 
   4   1   2     1446.06     1408.01     19.41 o 
   5   1   2      634.47      582.27     18.75 o 
   6   1   2        0.18       -6.52      6.52 o 
   7   1   2      629.04      616.93     23.87 o 
   8   1   2      155.58      169.24     19.44 o 
  -9   2   2       18.18       14.15     15.19 o 
  -8   2   2      964.61      935.62     30.54 o 
  -7   2   2        8.22       12.55     10.48 o 
  -6   2   2     1204.23     1236.17     29.79 o 
  -5   2   2        0.52        1.84      4.48 o 
  -4   2   2     3411.53     3639.86     42.20 o 
  -3   2   2      157.32      181.07      5.46 o 
  -2   2   2       49.50       41.29      5.63 o 
  -1   2   2      363.37      338.95      6.93 o 
   0   2   2     4160.52     4553.96     53.78 o 
   1   2   2      230.16      259.73      4.20 o 
   2   2   2       48.66       30.15      3.09 o 
   3   2   2        0.03        0.03      2.98 o 
   4   2   2      671.65      647.32     12.45 o 
   5   2   2       38.06       40.36      9.32 o 
   6   2   2     1446.79     1447.80     26.82 o 
   7   2   2      132.64      146.84     16.07 o 
   8   2   2      100.45      104.92     16.29 o 
  -9   3   2      679.93      713.55     29.72 o 
  -8   3   2       73.16       64.36     14.14 o 
  -7   3   2      219.92      208.78     14.50 o 
  -6   3   2        4.44        3.18      8.25 o 
  -5   3   2      520.11      472.32     12.46 o 
  -4   3   2      118.28      101.08      6.08 o 
  -3   3   2     1137.24     1014.75     15.88 o 
  -2   3   2       31.26       34.74      5.46 o 
  -1   3   2     1244.16     1254.40     13.00 o 
   0   3   2      199.98      216.54      4.25 o 
   1   3   2     2855.46     2700.60     42.10 o 
   2   3   2      991.44     1017.14     13.22 o 
   3   3   2     4970.42     4569.60     51.28 o 
   4   3   2     1382.07     1426.56     28.47 o 
   5   3   2     1153.73     1012.20     20.17 o 
   6   3   2      298.50      264.33     11.65 o 
   7   3   2      372.03      361.64     21.33 o 
   8   3   2        3.51       -6.84     12.93 o 
  -9   4   2       64.46       61.64     17.24 o 
  -8   4   2      977.54      896.65     30.29 o 
  -7   4   2       32.85       16.66      9.74 o 
  -6   4   2      268.54      261.69     14.20 o 
  -5   4   2        9.37       10.52      4.89 o 
  -4   4   2      641.84      590.15     14.45 o 
  -3   4   2       77.20       42.46      5.44 o 
  -2   4   2     2317.66     2616.70     35.42 o 
  -1   4   2      236.94      205.42      5.89 o 
   0   4   2     5677.07     6331.95    119.75 o 
   1   4   2      693.01      717.67     10.75 o 
   2   4   2     2050.66     2157.53     25.90 o 
   3   4   2      108.41      109.77      5.97 o 
   4   4   2     3977.42     4121.55    113.47 o 
   5   4   2       52.75       56.97     13.39 o 
   6   4   2      355.54      380.82     13.66 o 
   7   4   2      145.09      139.21     15.78 o 
   8   4   2      720.74      743.96     28.44 o 
  -9   5   2      388.91      396.55     23.40 o 
  -8   5   2       27.11       45.12     12.79 o 
  -7   5   2      364.17      369.79     18.40 o 
  -6   5   2      131.42      105.08     12.91 o 
  -5   5   2     1047.92     1080.78     19.79 o 
  -4   5   2     1256.15     1249.99     15.29 o 
  -3   5   2      531.80      520.82      8.75 o 
  -2   5   2      190.30      231.43      7.84 o 
  -1   5   2      993.25      946.20     12.61 o 
   0   5   2     1785.00     2151.92     23.58 o 
   1   5   2     6566.67     7055.03     67.37 o 
   2   5   2     4245.84     4650.66     70.17 o 
   3   5   2     2517.70     2721.03     38.43 o 
   4   5   2     1525.33     1545.85     30.21 o 
   5   5   2      896.95      963.41     19.76 o 
   6   5   2        0.01        3.09      7.03 o 
   7   5   2      367.69      370.25     18.72 o 
   8   5   2      318.57      357.86     41.09 o 
  -9   6   2        2.36        0.95     14.79 o 
  -8   6   2      441.64      453.97     41.21 o 
  -7   6   2       40.77       45.32     15.87 o 
  -6   6   2     1954.55     2052.04     41.42 o 
  -5   6   2       17.78       26.07      5.67 o 
  -4   6   2     2166.02     2211.78     30.77 o 
  -3   6   2       41.36       42.46      5.74 o 
  -2   6   2     1818.40     1936.24     28.95 o 
  -1   6   2       18.01       18.07      2.75 o 
   0   6   2      463.74      430.66     11.49 o 
   1   6   2     1746.95     1784.98     21.54 o 
   2   6   2     3693.06     3977.29     42.55 o 
   3   6   2      200.97      185.66      7.44 o 
   4   6   2     1485.51     1478.67     29.75 o 
   5   6   2       31.68       17.51      8.08 o 
   6   6   2      408.72      420.14     18.43 o 
   7   6   2       23.85       27.13     11.88 o 
   8   6   2      737.62      769.40     40.33 o 
  -8   7   2       17.99        5.13     11.92 o 
  -7   7   2      737.51      726.49     25.33 o 
  -6   7   2      275.77      265.33     25.14 o 
  -5   7   2      876.31      768.94     16.58 o 
  -4   7   2      769.10      791.59     21.51 o 
  -3   7   2      248.88      201.05      6.07 o 
  -2   7   2     2134.55     2342.84     33.90 o 
  -1   7   2      557.59      610.29     10.46 o 
   0   7   2      509.36      593.02     10.17 o 
   1   7   2     5480.30     5357.56     53.67 o 
   2   7   2      506.23      582.47     11.52 o 
   3   7   2     1204.72      933.53     23.08 o 
   4   7   2       92.35      104.90     10.32 o 
   5   7   2      504.33      422.36     13.29 o 
   6   7   2       80.42       74.78     12.32 o 
   7   7   2      369.16      347.26     19.18 o 
   8   7   2      133.86      190.75     29.74 o 
  -8   8   2       11.15       25.14     13.55 o 
  -7   8   2      145.41      135.90     18.34 o 
  -6   8   2     1267.34     1230.89     43.86 o 
  -5   8   2       44.12       31.26      6.18 o 
  -4   8   2     1488.28     1482.55     29.19 o 
  -3   8   2       10.74        0.78      3.15 o 
  -2   8   2       19.16       15.77      3.89 o 
  -1   8   2        6.32        7.78      2.96 o 
   0   8   2      631.16      622.65     11.08 o 
   1   8   2     2070.80     2184.65     31.00 o 
   2   8   2     1580.32     1709.86     23.07 o 
   3   8   2        5.54        3.91      4.34 o 
   4   8   2      796.00      840.69     21.82 o 
   5   8   2       62.11       58.14      8.42 o 
   6   8   2      993.87      954.26     27.96 o 
   7   8   2       29.41       41.01     13.44 o 
   8   8   2      357.85      402.30     22.81 o 
  -8   9   2       87.22       70.80     15.38 o 
  -7   9   2     1278.57     1217.20     41.83 o 
  -6   9   2       41.67       32.26      9.97 o 
  -5   9   2      373.37      357.27     11.81 o 
  -4   9   2      511.27      554.13     16.91 o 
  -3   9   2     1135.63     1134.31     18.96 o 
  -2   9   2      998.74      982.11     19.13 o 
  -1   9   2     2760.54     2616.77     30.73 o 
   0   9   2      796.94      932.24     20.82 o 
   1   9   2     2923.89     2948.08     33.87 o 
   2   9   2     4121.56     4770.94     82.43 o 
   3   9   2     1159.79     1300.83     20.99 o 
   4   9   2       34.01       28.71     12.97 o 
   5   9   2      913.82      973.23     20.61 o 
   6   9   2      103.58      133.33     14.88 o 
   7   9   2      227.26      256.81     35.53 o 
   8   9   2       91.04      129.69     19.38 o 
  -8  10   2      414.46      484.81     24.07 o 
  -7  10   2        3.56       13.44     11.25 o 
  -6  10   2     1094.75     1088.05     29.45 o 
  -5  10   2       51.26       25.84      9.12 o 
  -4  10   2     1628.06     1655.46     35.59 o 
  -3  10   2       67.21       57.60      9.14 o 
  -2  10   2     4595.81     4938.94     64.13 o 
  -1  10   2      839.27      775.49     13.94 o 
   0  10   2     1929.86     2144.93     27.10 o 
   1  10   2      196.98      147.49      6.20 o 
   2  10   2     1885.20     1983.05     26.64 o 
   3  10   2      201.79      194.97      8.10 o 
   4  10   2     3776.23     3886.90    161.58 o 
   5  10   2        4.89        8.67      7.01 o 
   6  10   2      850.79      889.28     27.50 o 
   7  10   2        6.23        9.01     12.82 o 
  -8  11   2       35.22       25.48     14.44 o 
  -7  11   2      720.39      707.35     25.94 o 
  -6  11   2       94.05       72.85     12.07 o 
  -5  11   2       86.19       71.09     10.39 o 
  -4  11   2      102.85      132.73      9.82 o 
  -3  11   2      503.29      478.58     11.05 o 
  -2  11   2      471.81      449.17     19.48 o 
  -1  11   2     1851.34     1981.36     26.46 o 
   0  11   2       95.08       86.27      5.76 o 
   1  11   2      674.91      677.66     18.60 o 
   2  11   2     1519.60     1393.85     21.52 o 
   3  11   2      394.54      334.34     10.55 o 
   4  11   2        0.25        3.07      5.48 o 
   5  11   2     1457.72     1394.29     25.61 o 
   6  11   2       90.53      120.34     21.17 o 
   7  11   2       93.62      139.80     52.11 o 
  -8  12   2      166.71      172.80     22.81 o 
  -7  12   2        4.18       11.87     12.10 o 
  -6  12   2      121.39      121.82     18.52 o 
  -5  12   2      374.76      363.77     16.41 o 
  -4  12   2      108.04      114.26      9.90 o 
  -3  12   2       16.08       16.68      6.05 o 
  -2  12   2     2309.31     2387.99     37.92 o 
  -1  12   2     1629.19     1703.04     24.48 o 
   0  12   2      344.01      459.29     16.17 o 
   1  12   2       44.55       49.13      9.59 o 
   2  12   2       89.97       95.03     10.66 o 
   3  12   2       78.47       66.40      6.87 o 
   4  12   2      433.17      442.60     16.46 o 
   5  12   2       45.84       37.61     10.27 o 
   6  12   2       37.50       26.79     17.69 o 
   7  12   2       13.33       15.17     13.22 o 
  -8  13   2       62.42       64.40     17.63 o 
  -7  13   2      866.37      870.78     29.76 o 
  -6  13   2        6.03        8.22     13.52 o 
  -5  13   2      968.31      965.20     25.57 o 
  -4  13   2     2307.38     2189.84     44.38 o 
  -3  13   2      985.50      940.07     17.19 o 
  -2  13   2      197.89      178.09      9.73 o 
  -1  13   2     2961.14     2675.50     52.00 o 
   0  13   2      272.41      291.11     12.11 o 
   1  13   2     2072.09     1882.15     26.82 o 
   2  13   2       86.68       92.13      7.03 o 
   3  13   2      377.54      410.62     12.34 o 
   4  13   2      279.92      322.31     14.48 o 
   5  13   2     1578.12     1621.08     35.98 o 
   6  13   2       37.67       29.46     12.05 o 
   7  13   2      236.69      262.74     19.90 o 
  -7  14   2       42.98       15.78     13.22 o 
  -6  14   2     1449.74     1495.15     35.47 o 
  -5  14   2      207.58      201.56     13.05 o 
  -4  14   2      243.39      248.42     14.22 o 
  -3  14   2      189.45      171.57     10.14 o 
  -2  14   2     4175.05     4381.03     62.07 o 
  -1  14   2      311.51      299.04     10.17 o 
   0  14   2     3422.67     3463.64     42.19 o 
   1  14   2      128.46      143.79      7.47 o 
   2  14   2     3201.09     3389.89     42.38 o 
   3  14   2       87.96       81.68      9.40 o 
   4  14   2     1792.81     1853.22     37.46 o 
   5  14   2      120.03      151.50     23.60 o 
   6  14   2     1293.00     1393.30     35.66 o 
   7  14   2       14.28        5.04     13.31 o 
  -7  15   2      176.59      202.00     26.69 o 
  -6  15   2       53.48       49.48     22.53 o 
  -5  15   2      419.79      407.67     17.03 o 
  -4  15   2      200.93      190.49     23.20 o 
  -3  15   2      904.18      877.33     17.70 o 
  -2  15   2       29.98       36.35      7.55 o 
  -1  15   2      555.63      586.92     14.28 o 
   0  15   2      995.12      992.92     18.92 o 
   1  15   2      398.27      412.16     12.04 o 
   2  15   2      608.30      605.73     15.19 o 
   3  15   2      533.48      511.45     15.82 o 
   4  15   2       36.00       19.51     12.96 o 
   5  15   2      377.46      367.15     25.24 o 
   6  15   2      190.78      222.83     26.63 o 
   7  15   2      139.67      105.92     22.85 o 
  -7  16   2      126.29      123.87     16.70 o 
  -6  16   2      458.38      473.37     20.60 o 
  -5  16   2        0.18       -2.14      8.55 o 
  -4  16   2      416.75      384.22     16.34 o 
  -3  16   2      570.58      535.45     14.10 o 
  -2  16   2      443.82      396.82     14.94 o 
  -1  16   2      119.52      140.60      8.16 o 
   0  16   2     2287.64     2182.65     43.45 o 
   1  16   2        8.00       12.40      5.72 o 
   2  16   2      978.92      945.35     19.79 o 
   3  16   2     1070.09     1075.41     21.82 o 
   4  16   2       21.94       24.13     13.01 o 
   5  16   2      104.30      106.78     17.43 o 
   6  16   2      354.82      341.63     19.66 o 
  -7  17   2      114.58      106.19     16.37 o 
  -6  17   2        1.60        7.97     11.09 o 
  -5  17   2      497.70      499.41     20.45 o 
  -4  17   2      575.47      537.93     19.60 o 
  -3  17   2     2358.02     2190.38     41.36 o 
  -2  17   2      550.74      474.97     16.83 o 
  -1  17   2      395.46      359.19     12.31 o 
   0  17   2       63.57       82.41     11.53 o 
   1  17   2      127.28      115.21      8.42 o 
   2  17   2     3461.45     3586.92     46.47 o 
   3  17   2     1432.18     1383.65     25.80 o 
   4  17   2      147.55      138.46     16.47 o 
   5  17   2       65.98       77.39     14.13 o 
   6  17   2      287.24      336.91     27.59 o 
  -6  18   2        5.70        3.05     11.68 o 
  -5  18   2      113.17      144.19     15.70 o 
  -4  18   2      905.55      906.00     26.04 o 
  -3  18   2       76.39       81.56     13.44 o 
  -2  18   2       17.82       27.59      8.05 o 
  -1  18   2        0.04        1.00      5.77 o 
   0  18   2     1215.95     1428.60     25.43 o 
   1  18   2      118.01      105.04     13.48 o 
   2  18   2      547.84      588.83     16.39 o 
   3  18   2        4.20        7.11      7.58 o 
   4  18   2       40.90       32.34      8.99 o 
   5  18   2      121.96      121.62     21.05 o 
   6  18   2       48.75       48.84     20.52 o 
  -6  19   2      432.00      472.47     22.29 o 
  -5  19   2      813.29      804.46     26.43 o 
  -4  19   2      416.58      415.88     18.44 o 
  -3  19   2     1190.38     1145.33     29.32 o 
  -2  19   2      220.27      171.10     11.77 o 
  -1  19   2      309.43      305.81     12.17 o 
   0  19   2      249.34      232.54     10.82 o 
   1  19   2      574.01      570.18     16.06 o 
   2  19   2       11.54       12.85      7.48 o 
   3  19   2      945.24      947.79     21.82 o 
   4  19   2       73.94       69.01     12.98 o 
   5  19   2      102.34      108.04     21.89 o 
  -6  20   2       18.46       33.84     17.55 o 
  -5  20   2       10.23      -10.96     10.96 o 
  -4  20   2     1905.57     1886.83     41.10 o 
  -3  20   2       41.95       38.72     10.73 o 
  -2  20   2      379.07      356.26     19.06 o 
  -1  20   2      111.63      109.48     10.69 o 
   0  20   2     2634.14     2579.88     38.76 o 
   1  20   2      182.23      186.78     12.03 o 
   2  20   2     1469.95     1428.83     32.69 o 
   3  20   2       17.74        4.42     10.32 o 
   4  20   2      383.77      400.61     28.48 o 
   5  20   2       45.46       41.85     19.84 o 
  -5  21   2     1285.25     1303.16     35.74 o 
  -4  21   2       37.18       51.20     13.14 o 
  -3  21   2      309.14      329.68     17.18 o 
  -2  21   2       13.07        8.34      6.45 o 
  -1  21   2      426.26      440.04     16.03 o 
   0  21   2      685.58      660.38     18.36 o 
   1  21   2     1044.53     1066.64     31.89 o 
   2  21   2      247.62      223.93     15.37 o 
   3  21   2      140.14      116.78     14.63 o 
   4  21   2      158.59      162.83     25.38 o 
   5  21   2       82.36       65.59     20.32 o 
  -5  22   2       70.57       84.85     16.32 o 
  -4  22   2      339.55      344.52     19.73 o 
  -3  22   2        9.39        4.88     10.53 o 
  -2  22   2       89.17      100.82     12.58 o 
  -1  22   2       57.96       64.12     12.77 o 
   0  22   2      546.50      575.27     22.73 o 
   1  22   2      358.39      357.76     18.46 o 
   2  22   2      296.53      290.80     17.34 o 
   3  22   2       73.94       51.23     13.50 o 
   4  22   2        8.63        8.96     16.19 o 
  -4  23   2      108.01      101.58     23.46 o 
  -3  23   2      276.58      275.17     25.34 o 
  -2  23   2      246.12      245.23     16.80 o 
  -1  23   2      620.42      615.95     23.95 o 
   0  23   2      219.37      227.55     16.20 o 
   1  23   2      246.64      244.73     16.54 o 
   2  23   2      284.63      272.02     17.15 o 
   3  23   2       74.80       71.27     15.04 o 
   4  23   2       78.38       98.32     24.62 o 
  -4  24   2      143.56      149.01     28.00 o 
  -3  24   2        0.04       12.49     17.39 o 
  -2  24   2     1251.31     1312.56     36.33 o 
  -1  24   2       26.82       34.02     12.55 o 
   0  24   2      665.77      663.33     28.74 o 
   1  24   2      215.68      213.90     23.64 o 
   2  24   2      771.23      842.49     28.92 o 
   3  24   2        1.85      -12.98     12.98 o 
  -3  25   2      513.28      486.08     23.86 o 
  -2  25   2        0.20       18.71     16.63 o 
  -1  25   2      912.78      912.27     24.64 o 
   0  25   2      261.05      289.10     18.64 o 
   1  25   2       46.53       38.56     12.98 o 
   2  25   2       23.73       32.11     13.33 o 
  -2  26   2     1240.65     1250.42     37.26 o 
  -1  26   2        4.55       23.66     11.64 o 
   0  26   2      304.12      353.55     21.25 o 
   1  26   2       34.14       37.06     14.73 o 
  -9   0   3       43.64       54.14     22.33 o 
  -7   0   3     1192.25     1220.54     45.39 o 
  -5   0   3     3738.35     3771.09     56.09 o 
  -3   0   3      228.32      293.33     14.98 o 
  -1   0   3    10536.48    11710.67    107.82 o 
   1   0   3      354.40      387.08     20.81 o 
   3   0   3        7.81        7.69      5.03 o 
   5   0   3       24.80       16.71      8.13 o 
   7   0   3      895.72      949.55     41.61 o 
  -9   1   3        8.33        2.12     13.96 o 
  -8   1   3     1051.90     1106.01     49.44 o 
  -7   1   3      435.05      369.58     23.40 o 
  -6   1   3     1146.24     1095.40     21.52 o 
  -5   1   3     1412.41     1358.42     19.67 o 
  -4   1   3     1547.47     1585.88     20.31 o 
  -3   1   3      210.42      229.40      5.53 o 
  -2   1   3     2164.25     2205.91     18.91 o 
  -1   1   3     7570.87     8653.32     57.32 o 
   0   1   3       22.98       27.17      2.06 o 
   1   1   3      829.59      953.25     11.45 o 
   2   1   3       35.07       23.92      4.50 o 
   3   1   3      183.57      177.10      7.42 o 
   4   1   3     5049.79     5049.00     49.37 o 
   5   1   3      402.87      395.76     11.37 o 
   6   1   3      524.71      525.61     16.20 o 
   7   1   3        4.49        3.70     20.26 o 
   8   1   3      223.13      254.95     25.97 o 
  -9   2   3      104.23      102.64     17.60 o 
  -8   2   3        0.07       -1.58     15.64 o 
  -7   2   3      928.00      869.99     26.80 o 
  -6   2   3       96.60      106.22     21.03 o 
  -5   2   3     2982.97     2888.24     37.87 o 
  -4   2   3      179.41      163.56      6.32 o 
  -3   2   3     2500.02     2443.40     25.02 o 
  -2   2   3      167.72      157.59      4.76 o 
  -1   2   3    23410.23    26497.63    294.96 o 
   0   2   3      576.15      544.59     12.87 o 
   1   2   3      323.79      308.89      6.90 o 
   2   2   3      316.40      254.42      4.99 o 
   3   2   3     1357.01     1353.99     18.06 o 
   4   2   3      473.28      426.32     12.98 o 
   5   2   3      698.75      698.59     17.01 o 
   6   2   3      490.99      471.93     15.48 o 
   7   2   3      532.62      580.15     23.42 o 
   8   2   3      118.27      157.77     24.58 o 
  -9   3   3       70.04       50.66     15.86 o 
  -8   3   3      665.78      661.26     25.66 o 
  -7   3   3        7.95        4.78      9.82 o 
  -6   3   3     1211.30     1093.38     21.73 o 
  -5   3   3      934.52      984.60     28.14 o 
  -4   3   3     1572.74     1427.92     22.12 o 
  -3   3   3     3055.48     3217.09     35.82 o 
  -2   3   3      600.26      550.07      8.39 o 
  -1   3   3     8223.97     9218.57     91.42 o 
   0   3   3       14.97        5.70      2.14 o 
   1   3   3     4287.98     4845.33     41.99 o 
   2   3   3      344.35      281.32      6.96 o 
   3   3   3      130.56      146.10      6.07 o 
   4   3   3     2203.83     2081.52     30.79 o 
   5   3   3      835.58      771.92     17.82 o 
   6   3   3      791.46      657.37     61.36 o 
   7   3   3        9.73       22.74     11.57 o 
   8   3   3      139.01      152.39     18.82 o 
  -9   4   3      280.68      310.24     21.28 o 
  -8   4   3       26.13       17.55     13.13 o 
  -7   4   3       86.26      108.32     14.56 o 
  -6   4   3       89.72       95.38     15.42 o 
  -5   4   3      448.41      471.04     12.78 o 
  -4   4   3       73.84       83.78      6.71 o 
  -3   4   3     1715.84     1712.17     23.21 o 
  -2   4   3      364.41      322.01      8.01 o 
  -1   4   3     1527.42     1632.20     22.39 o 
   0   4   3        7.53        6.30      2.52 o 
   1   4   3       37.42       42.97      4.29 o 
   2   4   3      392.47      394.41      8.29 o 
   3   4   3      797.26      886.10     16.15 o 
   4   4   3      510.75      535.95     18.64 o 
   5   4   3     1325.54     1353.41     24.60 o 
   6   4   3      425.40      417.22     18.24 o 
   7   4   3      442.21      427.18     20.49 o 
   8   4   3      110.87      148.28     19.46 o 
  -9   5   3        0.57        9.62     15.55 o 
  -8   5   3      342.06      313.53     18.34 o 
  -7   5   3      941.31      932.50     31.39 o 
  -6   5   3     1894.22     1960.30     33.79 o 
  -5   5   3        3.29       -2.40      4.78 o 
  -4   5   3     2070.08     2306.49     30.88 o 
  -3   5   3     1103.33     1193.42     22.21 o 
  -2   5   3       11.49        8.65      3.81 o 
  -1   5   3     7550.95     8473.90     79.70 o 
   0   5   3      745.50      749.89     17.56 o 
   1   5   3       11.43       15.46      2.98 o 
   2   5   3     2067.69     2185.44     39.52 o 
   3   5   3     1457.18     1530.81     22.91 o 
   4   5   3      199.48      226.60      9.35 o 
   5   5   3     1634.34     1611.48     27.45 o 
   6   5   3     1081.09     1037.88     28.94 o 
   7   5   3      238.68      241.62     16.87 o 
   8   5   3      273.03      296.99     20.81 o 
  -9   6   3      415.58      422.05     23.90 o 
  -8   6   3       26.96       28.18     13.83 o 
  -7   6   3      301.06      281.64     16.46 o 
  -6   6   3      131.26      135.41      9.65 o 
  -5   6   3     3535.72     3524.66     65.13 o 
  -4   6   3       37.37       38.14      5.61 o 
  -3   6   3     5714.49     6122.35     85.99 o 
  -2   6   3     1193.22     1196.49     27.98 o 
  -1   6   3      269.48      266.70      6.17 o 
   0   6   3       29.65       31.60      4.15 o 
   1   6   3     4902.86     5205.60     61.25 o 
   2   6   3      288.51      234.23      7.37 o 
   3   6   3       28.96       16.67      4.60 o 
   4   6   3      200.80      147.53      8.09 o 
   5   6   3       77.06      123.88     16.71 o 
   6   6   3       77.67       94.27     13.25 o 
   7   6   3      125.22      165.99     17.78 o 
  -9   7   3       53.98       53.04     17.20 o 
  -8   7   3      254.59      221.45     17.34 o 
  -7   7   3      182.04      141.22     43.82 o 
  -6   7   3     1816.33     1602.10     35.60 o 
  -5   7   3       44.14       59.02     15.08 o 
  -4   7   3     1964.42     1704.51     31.40 o 
  -3   7   3     2174.70     2274.76     26.42 o 
  -2   7   3       53.68       35.27      5.20 o 
  -1   7   3      186.33      191.39      5.67 o 
   0   7   3     1673.54     1826.91     22.08 o 
   1   7   3     3881.17     4328.17     56.17 o 
   2   7   3     4194.33     4167.66     45.47 o 
   3   7   3      443.43      499.42     12.18 o 
   4   7   3      206.20      177.60      8.67 o 
   5   7   3       86.63       70.51     10.13 o 
   6   7   3     1137.80     1121.35     24.20 o 
   7   7   3       50.69       35.43     14.78 o 
  -8   8   3       37.36       38.44     14.38 o 
  -7   8   3      356.44      326.39     18.09 o 
  -6   8   3       15.26        3.22      8.79 o 
  -5   8   3     1897.51     1933.29     29.85 o 
  -4   8   3       86.64       79.69     43.26 o 
  -3   8   3     5512.52     5980.18     60.15 o 
  -2   8   3      435.03      459.75      9.90 o 
  -1   8   3       21.09       17.08      3.33 o 
   0   8   3      398.17      341.86      7.75 o 
   1   8   3     7853.71     8752.46     84.69 o 
   2   8   3      178.28      206.45      7.58 o 
   3   8   3     1205.51     1275.29     40.21 o 
   4   8   3       85.60       91.91     19.86 o 
   5   8   3      612.61      655.56     17.67 o 
   6   8   3       10.34        5.17      9.85 o 
   7   8   3     1389.78     1434.18     50.15 o 
  -8   9   3      552.40      584.37     25.18 o 
  -7   9   3        2.56        2.10     10.95 o 
  -6   9   3      681.98      786.24     24.27 o 
  -5   9   3      178.41      171.60      9.18 o 
  -4   9   3      556.09      217.09     15.10 o 
  -3   9   3       10.52        2.55      5.77 o 
  -2   9   3     1161.22     1141.88     17.49 o 
  -1   9   3      595.47      588.90     11.33 o 
   0   9   3      544.93      461.01      9.70 o 
   1   9   3       37.04       24.81      3.94 o 
   2   9   3     1204.11     1265.95     19.74 o 
   3   9   3       40.18       31.81      5.55 o 
   4   9   3      526.50      556.05     14.45 o 
   5   9   3        1.78        2.58      7.76 o 
   6   9   3      372.40      405.37     34.40 o 
   7   9   3       18.76       20.09     13.08 o 
  -8  10   3        8.49       12.39     13.44 o 
  -7  10   3      647.14      682.67     56.11 o 
  -6  10   3        0.52       -6.03      8.40 o 
  -5  10   3       78.05       81.07     10.88 o 
  -3  10   3     3609.64     3636.77     40.41 o 
  -2  10   3      180.08      163.98      6.59 o 
  -1  10   3       83.32      100.45      5.68 o 
   0  10   3      388.99      408.92      9.63 o 
   1  10   3       23.01       52.06      5.04 o 
   2  10   3       12.20       11.68      4.18 o 
   3  10   3      638.45      595.60     14.04 o 
   4  10   3      115.09       70.10      9.66 o 
   5  10   3      128.48      159.23     14.48 o 
   6  10   3       26.50       36.79     16.51 o 
   7  10   3       33.75       30.93     22.87 o 
  -8  11   3      731.51      721.32     37.55 o 
  -7  11   3       37.21       16.64     11.89 o 
  -6  11   3      592.53      556.23     21.02 o 
  -5  11   3        2.76        0.33      7.49 o 
  -3  11   3       36.52       25.47      6.98 o 
  -2  11   3     2857.71     2932.39     35.72 o 
  -1  11   3     2351.49     2535.26     31.73 o 
   0  11   3      764.98      834.33     14.92 o 
   1  11   3      129.63      105.85      9.59 o 
   2  11   3      778.03      799.36     15.78 o 
   3  11   3        0.91        1.00      5.11 o 
   4  11   3      932.73      889.39     19.15 o 
   5  11   3       25.71       19.54      7.82 o 
   6  11   3      376.35      390.47     18.92 o 
   7  11   3      366.20      375.79     28.48 o 
  -8  12   3       56.85       33.45     14.96 o 
  -7  12   3     1373.46     1439.60     64.99 o 
  -6  12   3       24.18       25.24     18.90 o 
  -5  12   3      155.27      174.37     13.63 o 
  -4  12   3      692.73      685.62     19.31 o 
  -3  12   3     7090.26     7205.59    114.49 o 
  -2  12   3       12.12       13.81      4.39 o 
  -1  12   3     3578.03     3659.37     42.70 o 
   0  12   3      511.37      464.28     11.22 o 
   1  12   3     1366.45     1497.98     27.34 o 
   2  12   3       16.52       13.49      5.10 o 
   3  12   3     2541.24     2710.21     36.52 o 
   4  12   3       85.66       87.46     16.81 o 
   5  12   3     1670.75     1631.74     36.33 o 
   6  12   3      243.17      261.26     16.76 o 
   7  12   3       92.63       46.39     21.21 o 
  -8  13   3      140.07      142.39     19.89 o 
  -7  13   3      206.76      222.89     19.94 o 
  -6  13   3      414.85      441.65     19.75 o 
  -5  13   3      363.83      339.48     23.62 o 
  -4  13   3      592.43      571.18     20.04 o 
  -3  13   3        0.00       -4.11     12.29 o 
  -2  13   3     1304.75     1229.05     25.61 o 
  -1  13   3      530.74      480.39     12.12 o 
   0  13   3      965.31      819.17     15.93 o 
   1  13   3        0.05       -3.73      4.25 o 
   2  13   3      908.77      885.38     17.74 o 
   3  13   3      422.94      426.30     12.89 o 
   4  13   3      254.90      266.57     11.33 o 
   5  13   3        0.07        3.08      8.05 o 
   6  13   3      407.76      466.24     29.64 o 
   7  13   3        0.10       16.19     19.04 o 
  -7  14   3       27.25       20.07     13.20 o 
  -6  14   3       81.02       76.39     20.60 o 
  -5  14   3      177.86      163.15     12.85 o 
  -4  14   3      122.62      110.48      9.82 o 
  -3  14   3       29.97       20.74      8.27 o 
  -2  14   3       16.67       12.41      4.78 o 
  -1  14   3       81.27       90.84      7.03 o 
   0  14   3      144.19      126.94      7.19 o 
   1  14   3     1229.10     1256.01     21.54 o 
   2  14   3      428.34      443.88     12.86 o 
   3  14   3       37.88       31.70      7.05 o 
   4  14   3       10.06       -1.28      7.24 o 
   6  14   3       40.63       36.43     17.79 o 
  -7  15   3        6.48       -0.66     11.51 o 
  -6  15   3      312.52      293.82     16.65 o 
  -5  15   3      614.44      582.70     29.16 o 
  -4  15   3      812.18      783.63     22.27 o 
  -3  15   3       73.48       94.28     18.88 o 
  -2  15   3     1194.80     1225.03     22.10 o 
  -1  15   3       93.56      106.72      7.94 o 
   0  15   3      721.82      803.19     19.97 o 
   1  15   3      746.47      710.51     16.03 o 
   2  15   3     1114.59     1169.25     26.01 o 
   3  15   3      960.55     1009.38     20.99 o 
   4  15   3      427.88      459.87     18.85 o 
   5  15   3     1003.08     1057.11     43.14 o 
   6  15   3      252.99      280.47     25.83 o 
  -7  16   3      407.59      422.24     21.32 o 
  -6  16   3      231.44      204.84     14.42 o 
  -5  16   3     2369.49     2400.13     45.70 o 
  -4  16   3       32.09       34.68      8.95 o 
  -3  16   3      268.33      264.85     12.81 o 
  -2  16   3      108.87      132.67      8.45 o 
  -1  16   3     1658.46     1641.20     26.61 o 
   0  16   3      485.17      472.78     14.83 o 
   1  16   3     2734.81     2840.70     38.62 o 
   2  16   3      584.97      591.50     20.15 o 
   3  16   3       95.23      103.49     14.46 o 
   4  16   3       19.90        6.51      9.92 o 
   5  16   3      166.29      226.77     27.19 o 
   6  16   3        2.42       16.35     17.95 o 
  -7  17   3      656.85      620.81     25.25 o 
  -6  17   3       98.49      118.61     21.85 o 
  -5  17   3       36.45       34.38     10.83 o 
  -4  17   3      760.87      741.96     22.94 o 
  -3  17   3     1008.51      925.95     26.85 o 
  -2  17   3     1724.39     1637.19     27.73 o 
  -1  17   3     2131.75     2080.23     31.80 o 
   0  17   3      823.40      799.14     17.94 o 
   1  17   3     1964.33     2021.10     40.53 o 
   2  17   3      698.19      619.59     21.27 o 
   3  17   3      493.73      509.58     19.64 o 
   4  17   3     1143.35     1113.63     45.23 o 
   5  17   3      510.75      536.01     32.53 o 
   6  17   3       63.00       39.96     20.08 o 
  -6  18   3      121.48      138.60     35.75 o 
  -5  18   3      415.04      439.93     19.58 o 
  -4  18   3        0.42        2.25      9.29 o 
  -3  18   3        9.74        4.74      7.94 o 
  -2  18   3        7.18        6.91      6.62 o 
  -1  18   3     1424.55     1439.79     71.72 o 
   0  18   3       78.31       79.17     11.28 o 
   1  18   3      472.39      457.02     18.97 o 
   2  18   3      179.86      191.64     14.80 o 
   3  18   3     1788.45     1770.82     39.20 o 
   4  18   3       29.46       21.51     15.20 o 
   5  18   3      565.07      597.22     34.86 o 
  -6  19   3       70.15      107.49     16.12 o 
  -5  19   3      166.60      167.24     15.20 o 
  -4  19   3      414.82      463.71     19.27 o 
  -3  19   3       93.99       84.69     16.01 o 
  -2  19   3      376.85      369.95     17.83 o 
  -1  19   3      336.43      281.67     15.79 o 
   0  19   3      856.21      892.80     49.85 o 
   1  19   3      120.47      102.34     16.55 o 
   2  19   3      131.20      137.57     39.02 o 
   3  19   3      237.31      215.19     14.65 o 
   4  19   3      344.12      327.14     18.39 o 
   5  19   3      408.68      394.02     28.88 o 
  -6  20   3       44.47       36.63     19.80 o 
  -5  20   3      126.36      162.19     26.07 o 
  -4  20   3      143.65      139.78     22.41 o 
  -3  20   3        6.69        8.27      9.72 o 
  -2  20   3       76.69       65.62     12.10 o 
  -1  20   3      892.55      837.20     31.21 o 
   0  20   3      104.28      114.56     14.08 o 
   1  20   3       16.18        5.93      9.20 o 
   2  20   3        0.52       -6.48      9.23 o 
   3  20   3     1102.85     1096.54     31.35 o 
   4  20   3        8.35        9.52     12.65 o 
   5  20   3       14.65      -17.43     17.43 o 
  -5  21   3       77.24      116.32     24.94 o 
  -4  21   3      698.30      739.28     39.32 o 
  -3  21   3        2.73        1.88      9.76 o 
  -2  21   3      367.10      352.40     18.09 o 
  -1  21   3       95.05      115.18     14.63 o 
   0  21   3     2027.28     2058.22     44.22 o 
   1  21   3        8.08        1.98      9.49 o 
   2  21   3      564.39      540.16     22.31 o 
   3  21   3        0.03        6.55     11.53 o 
   4  21   3      146.98      139.60     26.09 o 
  -5  22   3      876.95      862.95     44.46 o 
  -4  22   3        0.21       -2.04     14.02 o 
  -3  22   3      265.57      240.80     27.91 o 
  -2  22   3      120.76      123.84     15.45 o 
  -1  22   3     1102.98     1139.84     32.67 o 
   0  22   3        7.64       12.40     11.20 o 
   1  22   3      756.87      843.69     28.08 o 
   2  22   3       14.16       10.09     10.89 o 
   3  22   3      864.57      881.86     29.65 o 
   4  22   3        0.02      -15.70     18.48 o 
  -4  23   3       98.35      116.76     16.81 o 
  -3  23   3        0.12       -9.63     10.84 o 
  -2  23   3      500.82      534.40     22.73 o 
  -1  23   3       21.76       28.48     12.11 o 
   0  23   3      820.37      839.21     30.00 o 
   1  23   3       67.32       44.54     13.20 o 
   2  23   3      389.46      411.48     21.04 o 
   3  23   3       19.69       22.21     15.22 o 
  -4  24   3       41.44       29.80     23.58 o 
  -3  24   3      124.17      124.86     16.57 o 
  -2  24   3        4.39        6.40     12.42 o 
  -1  24   3      145.32      153.57     18.20 o 
   0  24   3        7.89       28.77     17.67 o 
   1  24   3      410.05      413.12     21.72 o 
   2  24   3       10.55       15.98     13.18 o 
   3  24   3      214.99      198.22     18.11 o 
  -3  25   3        4.34      -12.83     12.83 o 
  -2  25   3      825.50      882.71     31.34 o 
  -1  25   3        0.60       -2.05     12.06 o 
   0  25   3      267.17      292.02     26.69 o 
   1  25   3       11.60        7.00     13.34 o 
   2  25   3      138.80      141.48     17.98 o 
  -2  26   3       10.02       22.93     13.99 o 
  -1  26   3       73.58      122.53     18.57 o 
   0  26   3       31.12       23.07     14.56 o 
  -8   0   4      145.88      187.25     21.45 o 
  -6   0   4       98.55      135.21     18.62 o 
  -4   0   4     2157.55     2393.72     32.48 o 
  -2   0   4      352.75      302.12      7.03 o 
   0   0   4     4277.71     4357.29     55.07 o 
   2   0   4     4237.86     4411.17     58.52 o 
   4   0   4       60.53       84.25     29.36 o 
   6   0   4      827.65      799.81     25.03 o 
  -9   1   4      277.92      298.86     20.71 o 
  -8   1   4       75.00       55.73     16.77 o 
  -7   1   4      234.02      203.05     11.23 o 
  -6   1   4        5.30        3.38      5.13 o 
  -5   1   4     1456.21     1390.71     20.46 o 
  -4   1   4     1870.55     1918.25     19.73 o 
  -3   1   4     8844.74     8799.38     76.11 o 
  -2   1   4      755.50      851.68     10.33 o 
  -1   1   4     2730.47     2846.33     21.76 o 
   0   1   4      650.18      685.05     14.54 o 
   1   1   4      986.07     1107.07     12.11 o 
   2   1   4     1224.05     1366.00     14.85 o 
   3   1   4     2716.50     2599.95     29.12 o 
   4   1   4      734.47      728.84     14.22 o 
   5   1   4        9.42        3.21      5.60 o 
   6   1   4       16.65        9.80      7.83 o 
   7   1   4      476.71      469.99     21.17 o 
  -9   2   4        0.67        1.86     14.98 o 
  -8   2   4      644.41      651.87     25.81 o 
  -7   2   4       47.16       34.67     10.26 o 
  -6   2   4      478.62      465.01     14.32 o 
  -5   2   4      205.95      182.27      7.69 o 
  -4   2   4     1145.55     1194.21     16.09 o 
  -3   2   4       34.58       24.76      4.22 o 
  -2   2   4     6152.24     6693.40     46.32 o 
  -1   2   4     2549.40     2558.60     28.61 o 
   0   2   4     3310.20     3425.20     27.95 o 
   1   2   4      166.52      149.35      4.19 o 
   2   2   4     2979.86     3196.19     27.99 o 
   3   2   4       29.87       18.77      4.37 o 
   4   2   4      469.09      491.07     11.68 o 
   5   2   4       25.71       11.86      5.70 o 
   6   2   4      416.50      434.21     15.39 o 
   7   2   4        1.17        6.92     22.21 o 
  -9   3   4      244.43      270.51     22.85 o 
  -8   3   4       37.12       21.71     12.82 o 
  -7   3   4      458.88      453.78     19.86 o 
  -6   3   4      187.29      162.80      9.33 o 
  -5   3   4     2258.54     2205.67     31.80 o 
  -4   3   4     2197.55     2301.29     25.70 o 
  -3   3   4     6123.08     6265.91     54.72 o 
  -2   3   4       55.29       58.09      4.23 o 
  -1   3   4     4620.67     4830.50     53.01 o 
   0   3   4       13.66        8.46      2.48 o 
   1   3   4       51.08       37.24      2.87 o 
   2   3   4       19.90        6.91      2.54 o 
   3   3   4     1069.30     1070.18     16.50 o 
   4   3   4       73.31       67.92     18.34 o 
   5   3   4      429.91      440.56     14.05 o 
   6   3   4      189.53      182.09     11.31 o 
   7   3   4      470.55      489.09     22.42 o 
  -9   4   4        4.29      -14.07     14.07 o 
  -8   4   4      863.16      870.32     29.57 o 
  -7   4   4       19.69        9.62      9.68 o 
  -6   4   4     1173.76     1213.39     23.52 o 
  -5   4   4      376.93      393.79     12.14 o 
  -4   4   4       42.67       38.67      4.10 o 
  -3   4   4        4.68       -2.41      2.46 o 
  -2   4   4     8358.34     9165.00     76.04 o 
  -1   4   4     3410.78     3571.74     38.84 o 
   0   4   4      306.18      240.34      7.19 o 
   1   4   4      358.17      367.01      7.03 o 
   2   4   4      219.14      145.25      5.66 o 
   3   4   4       20.40       18.33      4.36 o 
   4   4   4      827.11      727.39     16.41 o 
   5   4   4       42.85       32.71      7.50 o 
   6   4   4       10.54        7.75      8.22 o 
   7   4   4      108.96      137.09     16.92 o 
  -9   5   4       23.34       15.83     15.29 o 
  -8   5   4       27.19       17.71     12.08 o 
  -7   5   4      365.11      344.71     18.12 o 
  -6   5   4      771.09      782.87     18.68 o 
  -5   5   4     2665.37     2579.12     35.84 o 
  -4   5   4      224.19      268.50      7.58 o 
  -3   5   4     1665.02     1607.00     21.65 o 
  -2   5   4     2238.67     2716.12     29.03 o 
  -1   5   4     2436.04     2474.56     33.90 o 
   0   5   4       19.23        4.83      3.20 o 
   1   5   4     2284.83     2249.66     35.33 o 
   2   5   4     2403.59     2684.12     28.40 o 
   3   5   4       45.54       14.72      6.07 o 
   4   5   4      150.39      133.91      8.04 o 
   5   5   4      594.91      579.93     16.22 o 
   6   5   4       38.66       37.98      9.08 o 
   7   5   4      448.71      471.03     22.06 o 
  -9   6   4       29.28       16.20     15.89 o 
  -8   6   4       67.61       45.56     13.94 o 
  -7   6   4        3.38       -7.24      9.84 o 
  -6   6   4     1470.37     1427.57     26.12 o 
  -5   6   4      371.61      317.02     11.35 o 
  -4   6   4     1871.95     1915.78     33.87 o 
  -3   6   4        0.13       -3.89      3.89 o 
  -2   6   4     3450.34     3786.38     40.19 o 
  -1   6   4     2054.33     1962.29     30.95 o 
   0   6   4     6787.70     7395.79     90.43 o 
   1   6   4       47.92       34.88      6.58 o 
   2   6   4     4613.28     4983.70     53.09 o 
   3   6   4      137.53       96.63      8.75 o 
   4   6   4     1967.97     2068.16     31.78 o 
   5   6   4       41.41       35.70      9.08 o 
   6   6   4      653.84      664.05     19.10 o 
   7   6   4      200.66      223.47     17.51 o 
  -8   7   4      523.65      468.50     23.82 o 
  -7   7   4      598.79      609.68     23.40 o 
  -6   7   4       32.55       31.66      7.91 o 
  -5   7   4     2494.95     2281.20     71.42 o 
  -4   7   4      798.77      916.11     25.88 o 
  -3   7   4      802.46      748.49     13.87 o 
  -2   7   4      418.11      456.86     13.72 o 
  -1   7   4     1390.82     1297.62     17.36 o 
   0   7   4      851.57     1037.80     23.26 o 
   1   7   4     3697.60     3673.06     40.13 o 
   2   7   4      102.31       73.39      9.53 o 
   3   7   4       50.81       26.15      7.66 o 
   4   7   4      124.20      100.64     11.98 o 
   5   7   4      314.57      328.88     17.62 o 
   6   7   4       56.68       43.39     10.08 o 
   7   7   4      365.56      348.23     29.48 o 
  -8   8   4       42.37       38.39     14.32 o 
  -7   8   4       59.71       51.29     12.52 o 
  -6   8   4       99.55      108.62     14.51 o 
  -5   8   4       43.71       70.41      9.92 o 
  -4   8   4     1787.13     1676.53     24.88 o 
  -3   8   4        7.12        2.98      3.71 o 
  -2   8   4     1000.28     1238.63     17.81 o 
  -1   8   4      471.41      522.21     14.57 o 
   0   8   4     1438.30     1373.91     18.26 o 
   1   8   4      247.11      250.47      7.56 o 
   2   8   4      112.59       93.77      6.42 o 
   3   8   4      108.60      109.87      7.20 o 
   4   8   4       59.62       58.25     10.04 o 
   5   8   4       10.32       20.70      9.22 o 
   6   8   4       41.01       39.26     12.15 o 
   7   8   4       87.62       95.43     22.69 o 
  -8   9   4        9.17        1.30     13.19 o 
  -7   9   4     1104.07     1120.49     31.73 o 
  -6   9   4      161.07      158.98      9.70 o 
  -5   9   4     1280.53     1276.70     29.64 o 
  -4   9   4      131.02      100.52      7.34 o 
  -3   9   4     1782.49     1762.99     24.88 o 
  -2   9   4       23.97       14.86      4.77 o 
  -1   9   4     2276.02     2195.28     26.85 o 
   0   9   4      322.46      341.75     11.08 o 
   1   9   4     2524.67     2522.05     30.91 o 
   2   9   4       15.16        8.70      4.47 o 
   3   9   4       42.57       29.42     10.53 o 
   4   9   4       10.88       16.27      6.61 o 
   5   9   4      808.83      828.88     19.89 o 
   6   9   4        2.99       -3.76     11.25 o 
  -8  10   4      636.25      698.23     27.79 o 
  -7  10   4      324.80      347.49     18.53 o 
  -6  10   4      427.62      443.18     15.05 o 
  -5  10   4        0.43       -1.98      7.56 o 
  -4  10   4     3692.75     3985.91    125.76 o 
  -3  10   4      303.43      298.34      9.35 o 
  -2  10   4     1778.14     1946.67     25.86 o 
  -1  10   4        9.95        4.11      3.49 o 
   0  10   4     3903.41     4206.89     45.80 o 
   1  10   4      668.42      637.93     12.89 o 
   2  10   4      493.61      516.92     12.32 o 
   3  10   4       64.39       71.08     15.52 o 
   4  10   4     1667.08     1664.66     37.84 o 
   5  10   4      371.79      386.40     17.73 o 
   6  10   4      554.98      634.89     33.98 o 
   7  10   4        6.75        0.52     18.48 o 
  -8  11   4       65.62       67.23     16.52 o 
  -7  11   4      458.15      479.93     21.91 o 
  -6  11   4       84.98       74.45     13.97 o 
  -5  11   4      279.87      225.80     35.95 o 
  -4  11   4       12.44        7.64      5.04 o 
  -3  11   4     1326.57     1241.87     20.42 o 
  -2  11   4       26.46       26.67      4.84 o 
  -1  11   4     1436.25     1312.62     19.75 o 
   0  11   4       16.05       20.54      4.29 o 
   1  11   4     1458.26     1520.87     25.01 o 
   2  11   4        5.04        1.34      6.44 o 
   3  11   4      138.87      134.37     10.80 o 
   4  11   4       31.57       13.28      8.16 o 
   5  11   4     1245.04     1267.03     31.66 o 
   6  11   4        4.39        4.10     16.47 o 
  -8  12   4      419.86      429.16     23.58 o 
  -7  12   4      438.23      451.92     21.27 o 
  -6  12   4      335.34      325.22     16.87 o 
  -5  12   4        0.05       -7.88      7.88 o 
  -4  12   4      862.83      827.42     17.36 o 
  -3  12   4      349.23      308.48     10.12 o 
  -2  12   4     4608.55     4650.23     54.77 o 
  -1  12   4       32.26       17.13      4.74 o 
   0  12   4     1967.13     1949.42     35.91 o 
   1  12   4      363.44      378.23     28.82 o 
   2  12   4      542.36      541.76     17.76 o 
   3  12   4      301.26      244.06     13.26 o 
   4  12   4     3006.58     3117.26     53.55 o 
   5  12   4      497.56      504.79     20.90 o 
   6  12   4      327.71      387.80     27.87 o 
  -8  13   4       52.20       51.86     17.07 o 
  -7  13   4      288.00      316.16     19.24 o 
  -6  13   4     1304.13     1390.55     64.53 o 
  -5  13   4      510.23      512.79     28.44 o 
  -4  13   4        0.35        0.52      8.51 o 
  -3  13   4     1126.21     1138.22     20.41 o 
  -2  13   4      173.86      188.30      8.31 o 
  -1  13   4      579.23      596.18     18.40 o 
   0  13   4      187.73      183.33     18.64 o 
   1  13   4     1465.69     1445.90     30.83 o 
   2  13   4      263.94      269.85     13.51 o 
   3  13   4      378.60      359.09     16.01 o 
   4  13   4       61.20       40.81     10.57 o 
   5  13   4      721.27      715.03     24.61 o 
   6  13   4       67.64       79.45     20.73 o 
  -7  14   4       76.84       67.38     15.70 o 
  -6  14   4      686.96      708.96     37.27 o 
  -5  14   4        1.66       -3.06      7.79 o 
  -4  14   4        9.82       15.05      6.20 o 
  -3  14   4        0.70        2.45      5.30 o 
  -2  14   4      299.56      321.48     14.43 o 
  -1  14   4      176.62      135.21     12.22 o 
   0  14   4       22.35       15.43      7.17 o 
   1  14   4      266.56      225.72     12.42 o 
   2  14   4       22.34       25.67      8.42 o 
   3  14   4       40.76       27.27      8.67 o 
   4  14   4        4.56        3.70      9.68 o 
   5  14   4      157.08      187.31     17.71 o 
   6  14   4       38.62       69.04     19.56 o 
  -7  15   4      176.56      178.76     15.71 o 
  -6  15   4      238.38      227.19     14.66 o 
  -5  15   4      279.14      260.28     14.09 o 
  -4  15   4     1005.58      966.85     26.64 o 
  -3  15   4      944.30      877.00     24.63 o 
  -2  15   4      369.79      386.47     16.22 o 
  -1  15   4      655.09      608.45     19.83 o 
   0  15   4     1918.86     2044.29     39.84 o 
   1  15   4      671.76      667.22     21.22 o 
   2  15   4       55.22       45.21      9.61 o 
   3  15   4     1161.03     1155.22     30.73 o 
   4  15   4      107.30       88.60     13.88 o 
   5  15   4      347.39      360.48     18.68 o 
   6  15   4        1.48      -13.62     17.63 o 
  -7  16   4       35.16        9.08     18.48 o 
  -6  16   4      755.42      817.88     40.97 o 
  -5  16   4       92.22      129.41     22.21 o 
  -4  16   4      634.67      603.21     21.62 o 
  -3  16   4      188.16      174.58     12.51 o 
  -2  16   4     1638.43     1608.15     35.40 o 
  -1  16   4      166.17      183.28     12.41 o 
   0  16   4     2697.54     2842.91     50.33 o 
   1  16   4      163.20      158.31     12.85 o 
   2  16   4     3484.92     3593.10     59.90 o 
   3  16   4      431.19      398.56     17.76 o 
   4  16   4     1260.15     1339.25     34.18 o 
   5  16   4        5.72        8.23     12.89 o 
  -7  17   4      266.26      245.49     28.04 o 
  -6  17   4      613.66      572.80     34.94 o 
  -5  17   4       93.32      110.82     22.49 o 
  -4  17   4     1929.69     1916.09     41.30 o 
  -3  17   4      607.09      599.44     21.70 o 
  -2  17   4     3029.48     3061.46     54.17 o 
  -1  17   4      863.30      927.41     26.34 o 
   0  17   4        0.86       -4.10      8.25 o 
   1  17   4       86.69       75.18     11.73 o 
   2  17   4     1961.01     1916.36     57.03 o 
   3  17   4     1516.95     1426.02     54.28 o 
   4  17   4       74.89       45.40     25.93 o 
   5  17   4      147.85      162.59     25.91 o 
  -6  18   4      377.65      422.30     32.77 o 
  -5  18   4        0.26        5.24     10.41 o 
  -4  18   4      329.46      334.74     17.69 o 
  -3  18   4      163.67      136.69     14.13 o 
  -2  18   4       84.76       72.24     11.85 o 
  -1  18   4      196.32      187.08     14.75 o 
   0  18   4       60.31       57.06     10.68 o 
   1  18   4      202.93      177.15     13.53 o 
   2  18   4       40.95       23.82     10.24 o 
   3  18   4        2.11        0.88     10.25 o 
   4  18   4       82.53       47.15     13.55 o 
   5  18   4        0.05       -9.68     18.48 o 
  -6  19   4      299.17      257.46     28.04 o 
  -5  19   4      365.42      382.70     19.82 o 
  -4  19   4      505.33      444.56     20.26 o 
  -3  19   4      343.30      334.51     18.13 o 
  -2  19   4      124.64       96.02     13.50 o 
  -1  19   4      897.12      914.26     40.06 o 
   0  19   4      613.35      560.00     21.89 o 
   1  19   4      739.70      726.53     24.60 o 
   2  19   4      206.39      198.82     16.35 o 
   3  19   4     1657.06     1686.10     39.82 o 
   4  19   4      121.12      100.20     29.80 o 
   5  19   4      161.59      170.62     27.55 o 
  -6  20   4      288.50      325.42     26.55 o 
  -5  20   4      110.88      116.30     16.01 o 
  -4  20   4      913.68      937.84     30.02 o 
  -3  20   4       31.15       18.48     10.71 o 
  -2  20   4      631.89      648.37     23.91 o 
  -1  20   4        0.20       -2.23     10.48 o 
   0  20   4      844.65      866.03     35.87 o 
   1  20   4       58.55       44.55     11.90 o 
   2  20   4     1280.01     1260.24     34.14 o 
   3  20   4       27.65       21.24     11.63 o 
   4  20   4      323.09      313.33     19.39 o 
  -5  21   4      268.01      261.01     18.34 o 
  -4  21   4       24.69       26.46     13.15 o 
  -3  21   4        4.08        8.22     11.27 o 
  -2  21   4        1.23       -2.47      9.15 o 
  -1  21   4       86.02       96.26     14.26 o 
   0  21   4      292.45      263.85     18.76 o 
   1  21   4      651.52      648.06     24.81 o 
   2  21   4      406.62      414.59     19.85 o 
   3  21   4      457.90      445.89     22.04 o 
   4  21   4       16.09        4.20     13.40 o 
  -5  22   4       13.61       10.43     15.16 o 
  -4  22   4      269.97      260.42     18.31 o 
  -3  22   4        2.20       -1.17     11.20 o 
  -2  22   4      222.07      230.92     16.37 o 
  -1  22   4       93.04      113.82     15.76 o 
   0  22   4       81.09       96.54     14.74 o 
   1  22   4       43.63       38.91     12.78 o 
   2  22   4      552.43      566.54     29.44 o 
   3  22   4        0.76       -9.77     19.38 o 
  -4  23   4       37.79       52.38     15.15 o 
  -3  23   4      117.83      127.05     26.43 o 
  -2  23   4       12.79       17.51     12.18 o 
  -1  23   4      492.39      533.91     23.60 o 
   0  23   4      219.34      250.53     17.88 o 
   1  23   4      466.41      458.02     22.50 o 
   2  23   4      168.12      145.24     17.63 o 
   3  23   4      576.67      580.46     25.76 o 
  -3  24   4       51.52       30.88     13.39 o 
  -2  24   4      300.40      303.15     19.28 o 
  -1  24   4       12.18        6.94     12.65 o 
   0  24   4        8.41        9.22     13.19 o 
   1  24   4       12.79        4.49     13.54 o 
   2  24   4       66.11       38.42     15.21 o 
  -2  25   4       37.42       42.26     15.68 o 
  -1  25   4      752.16      801.89     39.04 o 
   0  25   4        1.99       -0.92     13.21 o 
   1  25   4      163.34      148.97     19.64 o 
  -9   0   5      992.07      968.26     47.92 o 
  -7   0   5     1115.58     1154.11     52.66 o 
  -5   0   5     7029.56     7279.79     97.11 o 
  -3   0   5     1795.37     2006.35     26.33 o 
  -1   0   5     4814.73     5339.00     54.16 o 
   1   0   5     4670.09     4882.65     51.10 o 
   3   0   5     1979.62     1888.77     34.25 o 
   5   0   5      192.23      179.31     17.79 o 
   7   0   5      633.80      721.69     38.04 o 
  -9   1   5       15.30       13.26     15.98 o 
  -8   1   5       79.68       75.49     15.09 o 
  -7   1   5       79.28       83.03     18.60 o 
  -6   1   5       11.72        7.42      5.53 o 
  -5   1   5      733.58      768.87     15.11 o 
  -4   1   5     2344.69     2259.46     31.55 o 
  -3   1   5       20.12       21.50      3.47 o 
  -2   1   5     5620.96     5660.21     40.59 o 
  -1   1   5     2962.83     3455.97     26.47 o 
   0   1   5     2241.97     2161.14     62.40 o 
   1   1   5     2532.02     2856.79     27.45 o 
   2   1   5     2382.57     2277.68     25.46 o 
   3   1   5       30.17       25.65      4.87 o 
   4   1   5      581.71      584.91     25.02 o 
   5   1   5      826.67      768.90     16.62 o 
   6   1   5      101.01      117.62     20.42 o 
   7   1   5      117.44      131.42     17.52 o 
  -9   2   5        7.86        8.32     15.26 o 
  -8   2   5       55.36       28.88     13.33 o 
  -7   2   5        5.40        0.35      7.78 o 
  -6   2   5        8.32        3.39      5.71 o 
  -5   2   5      333.49      315.08     11.46 o 
  -4   2   5      453.78      424.39      8.37 o 
  -3   2   5       43.15       57.56      6.22 o 
  -2   2   5      276.41      258.65      5.14 o 
  -1   2   5     1107.54      987.43     12.00 o 
   0   2   5       42.63       28.90      3.57 o 
   1   2   5      695.43      598.23      8.74 o 
   2   2   5        5.58        3.96      3.04 o 
   3   2   5      749.35      738.19     13.77 o 
   4   2   5      111.20      115.05     10.04 o 
   5   2   5      448.40      470.43     13.32 o 
   6   2   5       96.01       96.11     13.75 o 
   7   2   5      190.95      239.32     24.66 o 
  -9   3   5        1.09       -0.15     15.49 o 
  -8   3   5       49.26       24.53     13.02 o 
  -7   3   5        0.07       -2.68      7.45 o 
  -6   3   5       82.98       79.99      9.05 o 
  -5   3   5        5.32        3.44      4.56 o 
  -4   3   5     1140.65     1125.43     14.65 o 
  -3   3   5     1229.22     1290.75     14.79 o 
  -2   3   5     4219.42     4281.58     36.85 o 
  -1   3   5      406.31      455.78      8.74 o 
   0   3   5     3503.06     3489.99     34.11 o 
   1   3   5        0.00       -2.64      2.99 o 
   2   3   5     1665.71     1630.58     20.32 o 
   3   3   5     1404.94     1439.66     28.13 o 
   4   3   5      112.82      130.27     12.22 o 
   5   3   5       21.52       13.09      7.76 o 
   6   3   5      215.09      207.01     12.20 o 
   7   3   5       84.75       80.27     26.13 o 
  -9   4   5      661.30      675.49     28.68 o 
  -8   4   5       81.71       62.13     14.44 o 
  -7   4   5     1164.10     1214.59     25.59 o 
  -6   4   5       71.24       56.96     13.33 o 
  -5   4   5     1532.19     1538.63     25.79 o 
  -4   4   5      805.19      833.54     12.51 o 
  -3   4   5     2724.96     2932.34     31.20 o 
  -2   4   5      765.34      725.66      9.59 o 
  -1   4   5     6443.39     7209.04     62.50 o 
   0   4   5      220.37      227.40     10.13 o 
   1   4   5     2014.56     2183.14     20.91 o 
   2   4   5      111.51      112.09     11.68 o 
   3   4   5      514.68      534.00     12.82 o 
   4   4   5        0.31       -2.45      5.01 o 
   5   4   5     1104.04     1073.32     22.90 o 
   6   4   5      100.81       98.21     34.12 o 
   7   4   5       53.16       60.21     22.05 o 
  -9   5   5       25.55       17.69     15.41 o 
  -8   5   5       62.50       53.39     19.42 o 
  -7   5   5      115.39      111.88     26.70 o 
  -6   5   5      634.05      580.70     16.48 o 
  -5   5   5      240.13      227.79     10.10 o 
  -4   5   5     1076.50      937.84     14.81 o 
  -3   5   5     1707.41     1863.49     21.79 o 
  -2   5   5     2148.90     2099.93     29.07 o 
  -1   5   5     1055.15     1034.57     18.58 o 
   0   5   5     5201.66     5176.39     47.85 o 
   1   5   5      583.44      600.64     11.37 o 
   2   5   5     1947.99     1771.14     21.88 o 
   3   5   5      433.23      407.54     10.33 o 
   4   5   5       12.66        7.12      7.56 o 
   5   5   5        3.19        5.65      9.00 o 
   6   5   5      265.24      263.50     17.08 o 
   7   5   5        7.48        8.19     19.08 o 
  -8   6   5       22.24       30.70     13.44 o 
  -7   6   5        6.47       -0.93      8.04 o 
  -6   6   5       44.56       27.98      7.65 o 
  -5   6   5       56.19       43.55      8.01 o 
  -4   6   5      671.28      616.27     11.97 o 
  -3   6   5       32.14       11.48      4.19 o 
  -2   6   5      223.96      210.73     12.95 o 
  -1   6   5       86.45      140.03      8.07 o 
   0   6   5       82.85       64.63      8.09 o 
   1   6   5      912.73      883.89     17.78 o 
   2   6   5      345.81      308.74      9.33 o 
   3   6   5       78.65       71.82      9.17 o 
   4   6   5       85.30       50.25      9.22 o 
   5   6   5      194.09      195.36     19.80 o 
   6   6   5       10.94        4.01     14.50 o 
   7   6   5      166.73      234.73     30.57 o 
  -8   7   5      106.34       91.08     15.57 o 
  -7   7   5      115.95       94.19     14.21 o 
  -6   7   5      834.45      855.49     25.30 o 
  -5   7   5       69.89       55.26      9.54 o 
  -4   7   5      650.40      641.60     12.50 o 
  -3   7   5     1647.04     1769.67     24.00 o 
  -2   7   5     1607.07     1507.59     19.90 o 
  -1   7   5     2991.85     3173.57     51.57 o 
   0   7   5     5851.62     5891.79     76.68 o 
   1   7   5        0.29        1.12      5.06 o 
   2   7   5     1402.88     1494.90     29.45 o 
   3   7   5        0.01       -6.12      6.12 o 
   4   7   5      254.80      278.53     14.39 o 
   5   7   5      535.53      519.66     20.11 o 
   6   7   5      202.33      207.00     15.62 o 
  -8   8   5        0.91       -5.22     13.06 o 
  -7   8   5     1674.78     1726.60     40.09 o 
  -6   8   5        3.26       -4.20      6.65 o 
  -5   8   5     3245.94     3302.30     37.08 o 
  -4   8   5      294.46      307.05     10.14 o 
  -3   8   5     6280.50     6595.66    107.79 o 
  -2   8   5      196.96      183.60     10.76 o 
  -1   8   5     3267.86     3412.57     50.11 o 
   0   8   5        3.64        9.43      5.59 o 
   1   8   5     5621.94     5807.81     92.60 o 
   2   8   5      652.02      620.87     18.20 o 
   3   8   5     3390.17     3375.25     61.31 o 
   4   8   5        1.36        2.74     10.72 o 
   5   8   5      649.71      699.81     23.63 o 
   6   8   5        1.08        6.88     11.66 o 
  -8   9   5      216.05      224.21     19.48 o 
  -7   9   5       70.02       36.37     29.46 o 
  -6   9   5      403.87      366.59     17.11 o 
  -5   9   5       50.05       34.97      6.26 o 
  -4   9   5      153.73      130.43      7.71 o 
  -3   9   5      265.53      296.59     31.65 o 
  -2   9   5     1595.57     1639.59     30.59 o 
  -1   9   5      218.20      204.65     10.27 o 
   0   9   5     3114.39     3110.97     65.25 o 
   1   9   5      173.47      174.21     10.14 o 
   2   9   5      155.65      110.01     25.34 o 
   3   9   5       28.96       15.96      7.68 o 
   4   9   5      901.05      815.15     24.05 o 
   5   9   5       23.62       11.17     11.95 o 
   6   9   5       19.30       -0.65     15.91 o 
  -8  10   5       10.74       -3.89     14.44 o 
  -7  10   5      585.02      595.92     23.57 o 
  -6  10   5       83.06       75.99     18.72 o 
  -5  10   5       52.43       46.51      8.56 o 
  -4  10   5       45.67       32.65     14.32 o 
  -3  10   5     1092.97     1072.69     24.62 o 
  -2  10   5      865.12      818.98     20.65 o 
  -1  10   5      581.41      497.59     19.42 o 
   0  10   5        6.56        9.23      5.93 o 
   1  10   5      195.16      205.59     10.98 o 
   2  10   5      890.51      826.83     35.79 o 
   3  10   5      756.84      756.39     22.05 o 
   4  10   5        2.48        9.03      9.20 o 
   5  10   5       42.83       28.78     11.63 o 
   6  10   5       35.13       29.02     12.91 o 
  -8  11   5      591.52      615.27     26.94 o 
  -7  11   5        0.02        2.20     12.49 o 
  -6  11   5      434.18      444.93     15.61 o 
  -5  11   5      652.14      626.90     16.19 o 
  -4  11   5      594.14      606.38     26.19 o 
  -3  11   5       12.15        7.31      6.68 o 
  -2  11   5     2145.44     1934.09     35.84 o 
  -1  11   5     1497.95     1505.18     30.66 o 
   0  11   5     1733.93     1603.41     32.02 o 
   1  11   5      263.36      233.66     11.90 o 
   2  11   5      186.99      182.21     20.44 o 
   3  11   5       75.41       51.32     10.07 o 
   4  11   5     1067.07     1068.44     28.44 o 
   5  11   5      359.13      313.93     17.66 o 
   6  11   5       36.62       16.96     12.82 o 
  -8  12   5        0.77        7.87     21.81 o 
  -7  12   5      141.86      201.03     28.24 o 
  -6  12   5       79.63      100.68     16.01 o 
  -5  12   5      249.63      240.90     18.68 o 
  -4  12   5        0.08        3.34      7.13 o 
  -3  12   5      949.91      990.80     30.06 o 
  -2  12   5      494.47      479.16     30.22 o 
  -1  12   5      733.24      721.26     20.75 o 
   0  12   5       21.32       16.16      7.16 o 
   1  12   5        7.97        2.56      6.91 o 
   2  12   5      381.11      377.65     15.63 o 
   3  12   5     1149.84     1176.96     29.31 o 
   4  12   5       74.87       62.33     11.14 o 
   5  12   5      723.19      721.40     25.26 o 
   6  12   5       41.79       19.92     19.04 o 
  -7  13   5      153.09      153.03     26.23 o 
  -6  13   5      168.72      179.96     17.55 o 
  -5  13   5       53.65       50.62     12.97 o 
  -4  13   5     1092.67     1064.16     27.42 o 
  -3  13   5      829.75      858.75     23.77 o 
  -2  13   5      723.88      757.42     21.79 o 
  -1  13   5       26.56       16.29      7.38 o 
   0  13   5      283.57      307.40     29.14 o 
   1  13   5     2274.40     2317.47     75.83 o 
   2  13   5     1042.65     1024.37     26.61 o 
   3  13   5      285.33      291.22     15.58 o 
   4  13   5      498.15      513.21     20.89 o 
   5  13   5      123.10      117.78     18.52 o 
   6  13   5       90.13       76.68     22.97 o 
  -7  14   5      885.26      849.25     44.06 o 
  -6  14   5        1.78      -11.49     14.58 o 
  -5  14   5     2191.78     2279.75     45.00 o 
  -4  14   5      173.79      170.36     12.26 o 
  -3  14   5     3857.98     3863.04     61.64 o 
  -2  14   5      415.20      404.94     16.35 o 
  -1  14   5     1392.59     1325.43     30.53 o 
   0  14   5      471.69      457.62     29.18 o 
   1  14   5     3045.68     3158.43     53.82 o 
   2  14   5        7.21        3.49      8.26 o 
   3  14   5      511.34      509.43     20.11 o 
   4  14   5      274.35      236.51     15.40 o 
   5  14   5      315.45      309.88     18.76 o 
  -7  15   5        1.37       16.67     20.20 o 
  -6  15   5      360.08      379.16     29.04 o 
  -5  15   5       55.65       69.21     11.87 o 
  -4  15   5     1291.66     1173.49     33.12 o 
  -3  15   5        3.43        9.32      9.78 o 
  -2  15   5      903.21      804.39     24.03 o 
  -1  15   5      919.59      908.52     25.41 o 
   0  15   5      173.71      151.83     12.43 o 
   1  15   5        7.13       -1.28      7.90 o 
   2  15   5     1296.33     1258.72     31.30 o 
   3  15   5      241.54      212.69     14.61 o 
   4  15   5      476.79      464.98     33.48 o 
   5  15   5      177.45      198.93     29.30 o 
  -7  16   5       17.85       34.66     22.17 o 
  -6  16   5        2.66        4.70     16.03 o 
  -5  16   5      292.81      291.41     17.03 o 
  -4  16   5      255.46      219.36     14.37 o 
  -3  16   5       18.02       14.90      8.80 o 
  -2  16   5      122.75      145.40     14.22 o 
  -1  16   5       12.87       17.35      8.93 o 
   0  16   5      675.47      622.88     21.54 o 
   1  16   5     1451.92     1416.84     61.17 o 
   2  16   5       48.06       31.83     10.28 o 
   3  16   5       37.15       20.90     10.56 o 
   4  16   5      283.30      248.93     16.93 o 
   5  16   5      186.46      212.58     28.00 o 
  -6  17   5      186.84      226.33     30.49 o 
  -5  17   5        1.05        4.42     11.04 o 
  -4  17   5      176.32      194.05     14.90 o 
  -3  17   5       17.61        7.05      9.83 o 
  -2  17   5      336.33      357.96     17.15 o 
  -1  17   5      128.88      116.91     13.35 o 
   0  17   5       98.36      125.46     14.20 o 
   1  17   5       28.62       17.85     10.04 o 
   2  17   5      168.86      178.01     15.17 o 
   3  17   5        1.75       -7.03     10.32 o 
   4  17   5      409.61      390.41     20.60 o 
   5  17   5        9.31        7.36     14.91 o 
  -6  18   5      123.70      155.26     24.80 o 
  -5  18   5      812.71      845.95     41.61 o 
  -4  18   5      150.22      142.01     15.43 o 
  -3  18   5      116.30      129.73     14.88 o 
  -2  18   5       51.42       42.69     11.38 o 
  -1  18   5     1678.15     1696.49     38.94 o 
   0  18   5       36.78       19.49      9.56 o 
   1  18   5      630.46      595.76     23.01 o 
   2  18   5       38.67       26.01     11.18 o 
   3  18   5      132.68      120.88     15.32 o 
   4  18   5       14.66        4.42     12.85 o 
  -6  19   5      654.29      665.09     27.18 o 
  -5  19   5       64.25       58.63     13.71 o 
  -4  19   5      471.64      453.16     21.18 o 
  -3  19   5       54.89       55.18     12.32 o 
  -2  19   5      207.09      193.80     18.40 o 
  -1  19   5       93.36       72.16     12.56 o 
   0  19   5      554.80      519.76     21.51 o 
   1  19   5       17.13        9.11     10.32 o 
   2  19   5      183.16      177.88     56.99 o 
   3  19   5        0.68        5.22     12.23 o 
   4  19   5      190.25      144.36     18.06 o 
  -5  20   5      349.57      322.40     19.41 o 
  -4  20   5        0.04       -3.75     10.65 o 
  -3  20   5        4.20       13.79     11.32 o 
  -2  20   5       49.28       25.95     11.83 o 
  -1  20   5      993.63      980.54     29.95 o 
   0  20   5       10.63        9.27     10.51 o 
   1  20   5       98.82       99.23     15.06 o 
   2  20   5      194.53      184.48     28.60 o 
   3  20   5      168.18      183.37     18.82 o 
  -5  21   5       74.27       93.00     16.71 o 
  -4  21   5      538.55      535.18     23.68 o 
  -3  21   5       36.64       32.93     12.10 o 
  -2  21   5       30.84       28.05     11.77 o 
  -1  21   5       47.94       26.08     11.67 o 
   0  21   5      345.44      344.23     18.91 o 
   1  21   5      139.43      144.42     17.14 o 
   2  21   5      522.07      563.34     44.14 o 
   3  21   5      110.47       95.69     16.83 o 
  -4  22   5       29.58        4.77     12.95 o 
  -3  22   5      115.51      151.91     17.61 o 
  -2  22   5       12.81        9.99     13.50 o 
  -1  22   5      268.06      273.85     18.25 o 
   0  22   5        0.51        3.61     17.41 o 
   1  22   5      374.20      424.21     21.58 o 
   2  22   5       13.80        5.71     13.14 o 
  -4  23   5      241.63      226.35     19.37 o 
  -3  23   5       30.61       31.32     14.38 o 
  -2  23   5      207.97      240.78     19.45 o 
  -1  23   5      413.97      422.40     24.72 o 
   0  23   5       80.03       71.98     15.16 o 
   1  23   5        1.10      -12.11     12.11 o 
   2  23   5      399.03      396.10     23.03 o 
  -3  24   5     1273.03     1346.33     39.62 o 
  -2  24   5        4.21        9.06     13.76 o 
  -1  24   5      411.85      408.67     22.39 o 
   0  24   5        4.25        7.42     12.97 o 
   1  24   5      700.80      733.24     29.67 o 
  -8   0   6       13.66       17.55     18.92 o 
  -6   0   6       10.94        2.43      8.26 o 
  -4   0   6      890.60      860.72     21.20 o 
  -2   0   6       50.00       27.98      6.70 o 
   0   0   6       16.81       14.39      6.38 o 
   2   0   6     1294.25     1383.16     26.44 o 
   4   0   6      489.08      471.32     23.32 o 
   6   0   6        9.00        9.16     17.91 o 
  -9   1   6      564.48      563.53     26.91 o 
  -8   1   6        7.19       12.83     13.48 o 
  -7   1   6       98.45       88.69     19.37 o 
  -6   1   6       74.65       63.79     14.27 o 
  -5   1   6      164.85      152.15      9.30 o 
  -4   1   6       47.02       32.45      7.10 o 
  -3   1   6      711.91      702.31      9.49 o 
  -2   1   6        4.01        3.46      2.64 o 
  -1   1   6     1083.23     1083.46     11.67 o 
   0   1   6       98.16       55.51     10.83 o 
   1   1   6      449.16      404.57      7.12 o 
   2   1   6       15.27       17.67      4.53 o 
   3   1   6     4304.59     4332.70     44.54 o 
   4   1   6      118.94      139.48     10.90 o 
   5   1   6      239.08      221.62     11.86 o 
   6   1   6        0.09       -5.10     12.51 o 
  -9   2   6        7.38        8.58     16.75 o 
  -8   2   6      270.94      265.45     17.95 o 
  -7   2   6       73.29       44.50     13.32 o 
  -6   2   6     1007.16     1089.44     23.17 o 
  -5   2   6       66.35       54.01      8.59 o 
  -4   2   6      636.40      666.82     13.30 o 
  -3   2   6        8.77        9.38      2.98 o 
  -2   2   6     3663.66     4013.94     34.89 o 
  -1   2   6      103.63       99.48      4.69 o 
   0   2   6     2241.86     2212.76     43.84 o 
   1   2   6       50.30       50.27      5.92 o 
   2   2   6     2760.05     2785.21     36.47 o 
   3   2   6        0.29       -5.47      5.47 o 
   4   2   6     1070.76     1084.95     23.04 o 
   5   2   6      256.62      244.15     12.99 o 
   6   2   6      882.89      961.49     29.87 o 
  -8   3   6        0.21       -2.35     12.97 o 
  -7   3   6      270.58      269.62     13.31 o 
  -6   3   6      172.70      166.49     11.97 o 
  -5   3   6      175.78      177.30      9.87 o 
  -4   3   6       47.87       25.75      5.47 o 
  -3   3   6      134.16      130.72      4.64 o 
  -2   3   6       11.49        1.67      3.13 o 
  -1   3   6     1747.10     1723.70     26.57 o 
   0   3   6        0.58       -0.16      3.45 o 
   1   3   6     1464.31     1454.73     19.35 o 
   2   3   6        2.57        4.25      4.84 o 
   3   3   6     1644.17     1627.93     27.07 o 
   4   3   6       23.90       21.94      7.51 o 
   5   3   6      719.78      687.64     19.79 o 
   6   3   6       25.86       22.71     16.47 o 
  -8   4   6      203.30      221.01     18.88 o 
  -7   4   6      123.87      122.99     12.97 o 
  -6   4   6     1600.33     1589.40     28.54 o 
  -5   4   6      203.37      179.69      8.47 o 
  -4   4   6       10.69       10.65      4.63 o 
  -3   4   6       12.12        9.49      3.46 o 
  -2   4   6     5423.70     5933.33     48.82 o 
  -1   4   6        2.96        1.64      3.34 o 
   0   4   6     2762.96     2864.92     30.77 o 
   1   4   6      296.76      268.30      8.00 o 
   2   4   6      205.69      184.45      9.92 o 
   3   4   6      132.78      103.35     11.52 o 
   4   4   6     1381.74     1412.06     26.65 o 
   5   4   6      451.79      468.57     28.84 o 
   6   4   6      181.42      214.66     17.83 o 
  -8   5   6       27.39        6.88     13.93 o 
  -7   5   6      345.98      338.49     14.67 o 
  -6   5   6       59.37       43.73      8.69 o 
  -5   5   6      317.19      291.28     11.39 o 
  -4   5   6        4.65        7.92      3.86 o 
  -3   5   6       17.86        9.16      4.00 o 
  -2   5   6       15.90        7.46      5.21 o 
  -1   5   6     1474.68     1481.38     19.39 o 
   0   5   6       32.65       18.45      4.19 o 
   1   5   6     3355.74     3420.42     47.95 o 
   2   5   6       80.39       65.82     11.60 o 
   3   5   6      527.47      495.04     16.44 o 
   4   5   6      242.41      231.32     13.61 o 
   5   5   6      860.34      885.98     26.75 o 
   6   5   6       11.18       17.49     16.07 o 
  -8   6   6      173.22      151.63     18.39 o 
  -7   6   6       77.00       40.62     17.21 o 
  -6   6   6      726.48      758.94     19.90 o 
  -5   6   6       35.17       32.15      7.47 o 
  -4   6   6      623.49      575.04     14.08 o 
  -3   6   6       78.68       71.13      6.75 o 
  -2   6   6     1107.32     1111.27     24.09 o 
  -1   6   6      398.05      380.20     17.40 o 
   0   6   6     1836.36     1828.20     26.74 o 
   1   6   6       37.87       31.49      7.82 o 
   2   6   6      612.16      575.30     19.20 o 
   3   6   6      494.76      511.55     23.72 o 
   4   6   6      717.05      711.09     22.37 o 
   5   6   6      404.72      402.42     18.90 o 
   6   6   6      257.69      266.75     17.88 o 
  -8   7   6      267.62      256.16     19.06 o 
  -7   7   6      573.16      603.22     23.36 o 
  -6   7   6       33.80       28.59      9.83 o 
  -5   7   6      406.58      410.32     17.05 o 
  -4   7   6       31.73       28.64      6.12 o 
  -3   7   6      127.36      131.41      8.88 o 
  -2   7   6      666.26      713.37     32.61 o 
   0   7   6        0.56        5.24      5.86 o 
   1   7   6     2848.70     2854.49     45.88 o 
   2   7   6       73.81       55.12     11.03 o 
   3   7   6      276.75      255.85     13.48 o 
   4   7   6        0.13       -3.60     10.12 o 
   5   7   6      247.92      260.12     15.65 o 
   6   7   6       81.30       42.59     14.17 o 
  -8   8   6       50.94       34.10     21.85 o 
  -7   8   6       97.62      113.24     20.12 o 
  -6   8   6      100.83       93.37     12.99 o 
  -5   8   6      233.15      222.47     13.68 o 
  -4   8   6     2152.04     2149.98     43.82 o 
  -3   8   6       88.83       72.72     11.47 o 
  -2   8   6       79.83       85.42     17.75 o 
  -1   8   6      427.20      443.43     14.71 o 
   0   8   6      457.01      402.71     14.52 o 
   1   8   6      327.76      324.65     13.59 o 
   2   8   6      593.18      599.19     19.00 o 
   3   8   6      140.19       99.17     15.60 o 
   4   8   6        5.11       14.06      9.47 o 
   5   8   6      205.26      183.39     15.55 o 
   6   8   6       60.44       31.43     13.86 o 
  -8   9   6       11.47        1.20     21.09 o 
  -7   9   6      595.20      625.20     24.39 o 
  -6   9   6      785.65      799.05     33.34 o 
  -5   9   6      219.43      186.68     13.13 o 
  -4   9   6      202.37      170.94     16.11 o 
  -3   9   6      527.71      507.55     16.56 o 
  -2   9   6       28.35       15.79      6.49 o 
  -1   9   6      927.60      889.93     22.01 o 
   0   9   6     1692.59     1709.40     32.85 o 
   1   9   6     2272.45     2275.64     43.32 o 
   2   9   6      142.18      125.64     12.03 o 
   3   9   6      653.03      618.73     21.33 o 
   4   9   6        1.16       -3.69      8.90 o 
   5   9   6      367.76      396.71     19.29 o 
   6   9   6      210.29      202.22     18.14 o 
  -8  10   6      649.49      726.55     42.49 o 
  -7  10   6        1.07       -3.36     10.69 o 
  -6  10   6        5.04        4.76     11.37 o 
  -5  10   6      102.74       77.00     11.81 o 
  -4  10   6     3541.75     3693.27     64.32 o 
  -3  10   6      214.14      213.36     11.73 o 
  -2  10   6      824.95      820.63     46.91 o 
  -1  10   6     1245.44     1122.94     25.64 o 
   0  10   6     2267.03     2365.78     41.58 o 
   1  10   6       11.29        0.18      8.66 o 
   2  10   6     1477.95     1611.43     34.05 o 
   3  10   6       36.93       20.63      8.68 o 
   4  10   6      997.87     1114.59     30.06 o 
   5  10   6        7.89        2.22     11.49 o 
   6  10   6      670.75      743.50     34.10 o 
  -8  11   6      158.52      137.32     28.00 o 
  -7  11   6      324.65      361.85     29.20 o 
  -6  11   6      562.20      569.31     23.08 o 
  -5  11   6      266.77      269.86     14.17 o 
  -4  11   6     1287.97     1271.02     29.30 o 
  -3  11   6      947.87      926.82     36.25 o 
  -2  11   6      744.40      754.14     21.18 o 
  -1  11   6      278.70      231.89     25.08 o 
   0  11   6      846.99      863.64     23.32 o 
   1  11   6     1378.24     1326.04     30.69 o 
   2  11   6      190.33      177.93     12.52 o 
   3  11   6      354.41      338.80     16.29 o 
   4  11   6      445.70      427.53     19.01 o 
   5  11   6      133.76      126.32     16.06 o 
  -7  12   6       21.44       -4.58     16.11 o 
  -6  12   6      322.70      313.06     20.16 o 
  -5  12   6       79.50      100.26     24.92 o 
  -4  12   6     1187.82     1197.66     28.89 o 
  -3  12   6        0.92        7.84      7.62 o 
  -2  12   6      817.60      787.70     42.76 o 
  -1  12   6      173.98      198.50     12.22 o 
   0  12   6      645.69      611.56     19.85 o 
   1  12   6      264.27      276.04     14.19 o 
   2  12   6      179.89      164.72     12.41 o 
   3  12   6      683.97      638.47     22.39 o 
   4  12   6      622.68      652.03     29.40 o 
   5  12   6        6.23        3.48     12.51 o 
  -7  13   6       35.25       17.63     20.93 o 
  -6  13   6       31.30       14.44     17.53 o 
  -5  13   6      526.47      517.99     20.04 o 
  -4  13   6      256.27      239.53     18.07 o 
  -3  13   6     1286.11     1235.14     29.49 o 
  -2  13   6     2272.21     2264.83     42.61 o 
  -1  13   6       57.24       54.77      9.72 o 
   0  13   6        3.12       -0.90      7.65 o 
   1  13   6     1248.63     1243.34     30.31 o 
   2  13   6      643.31      556.03     20.60 o 
   3  13   6      492.50      500.29     29.74 o 
   4  13   6      313.69      271.50     17.00 o 
   5  13   6      136.48      111.98     21.23 o 
  -7  14   6        4.79        7.91     19.96 o 
  -6  14   6      218.05      202.68     16.06 o 
  -5  14   6        0.71        1.12     10.24 o 
  -4  14   6      275.66      314.02     15.97 o 
  -3  14   6      238.72      198.95     13.24 o 
  -2  14   6      627.35      610.65     20.86 o 
  -1  14   6      230.97      209.04     13.05 o 
   0  14   6      814.72      811.92     33.86 o 
   1  14   6      725.04      681.32     22.59 o 
   2  14   6      946.29      931.01     27.28 o 
   3  14   6       59.67       39.15     11.66 o 
   4  14   6      764.37      735.39     25.90 o 
   5  14   6       34.51       19.38     13.54 o 
  -7  15   6       80.46       70.89     25.10 o 
  -6  15   6      906.61      922.92     44.02 o 
  -5  15   6      452.29      463.40     20.40 o 
  -4  15   6      839.71      832.97     25.64 o 
  -3  15   6      919.32      838.88     39.56 o 
  -2  15   6      102.69      117.85     13.34 o 
  -1  15   6      308.96      295.24     15.70 o 
   0  15   6      343.78      350.31     16.74 o 
   1  15   6      213.15      207.50     14.15 o 
   2  15   6      143.10      130.67     14.23 o 
   3  15   6      300.82      298.61     17.30 o 
   4  15   6        2.95        3.49     12.17 o 
   5  15   6      131.63      114.62     17.79 o 
  -6  16   6      686.64      739.40     40.73 o 
  -5  16   6       40.25       40.00     12.28 o 
  -4  16   6       32.54       44.64     11.42 o 
  -3  16   6       25.39       15.88      9.74 o 
  -2  16   6       54.54       71.44     30.55 o 
  -1  16   6        8.50        4.52      8.80 o 
   0  16   6      107.01      113.11     22.67 o 
   1  16   6       34.58       14.00     10.05 o 
   2  16   6       99.94      119.21     14.24 o 
   3  16   6       53.32       35.41     12.56 o 
   4  16   6       13.15       22.14     12.78 o 
  -6  17   6      124.59       90.61     23.42 o 
  -5  17   6      481.51      511.17     22.40 o 
  -4  17   6       74.86       74.85     13.18 o 
  -3  17   6      740.53      710.00     24.60 o 
  -2  17   6       21.64        9.96      9.51 o 
  -1  17   6     1894.05     1859.57     78.38 o 
   0  17   6      235.05      239.41     15.22 o 
   1  17   6       56.97       29.96     11.07 o 
   2  17   6       96.95       70.73     13.46 o 
   3  17   6      385.26      396.34     20.62 o 
   4  17   6        0.35       -9.15     13.21 o 
  -6  18   6      817.67      856.24     46.03 o 
  -5  18   6       27.37       31.95     16.39 o 
  -4  18   6      195.46      182.00     16.23 o 
  -3  18   6        0.03        5.78     10.33 o 
  -2  18   6     1068.01      991.39     29.80 o 
  -1  18   6       81.99       74.94     12.39 o 
   0  18   6     1313.90     1319.11     34.58 o 
   1  18   6       77.96       58.61     12.78 o 
   2  18   6      543.51      531.22     22.78 o 
   3  18   6       68.36       44.83     14.07 o 
   4  18   6      246.52      275.41     22.06 o 
  -5  19   6      327.06      325.50     19.88 o 
  -4  19   6       11.07       16.09     16.99 o 
  -3  19   6      219.19      211.05     17.19 o 
  -2  19   6       79.62       80.13     15.42 o 
  -1  19   6      918.14      928.44     29.15 o 
   0  19   6       33.26        9.56     10.42 o 
   1  19   6       17.52       19.24     11.68 o 
   2  19   6       15.87        2.79     11.37 o 
   3  19   6      114.62       71.24     16.83 o 
  -5  20   6       13.54       20.45     14.09 o 
  -4  20   6      112.37      124.81     25.61 o 
  -3  20   6        0.31        1.18     11.15 o 
  -2  20   6      613.57      686.72     25.84 o 
  -1  20   6       36.32       22.75     20.46 o 
   0  20   6      536.83      593.34     24.42 o 
   1  20   6      104.89      121.32     16.07 o 
   2  20   6      544.31      562.74     24.88 o 
   3  20   6        8.30       -4.87     13.73 o 
  -4  21   6       22.21       17.71     13.02 o 
  -3  21   6      298.09      289.48     19.00 o 
  -2  21   6      158.64      218.24     19.94 o 
  -1  21   6      252.95      253.17     17.06 o 
   0  21   6      320.47      340.59     19.62 o 
   1  21   6      119.03      113.90     34.80 o 
   2  21   6       19.27       19.43     14.07 o 
  -4  22   6       73.10       46.85     15.71 o 
  -3  22   6      136.73      139.43     20.40 o 
  -2  22   6      184.85      191.17     19.41 o 
  -1  22   6        6.67        3.96     11.98 o 
   0  22   6        4.38        0.15     12.56 o 
   1  22   6        0.65        8.38     12.73 o 
  -3  23   6      428.09      429.27     23.27 o 
  -2  23   6        5.10      -13.08     13.08 o 
  -1  23   6      324.64      329.24     21.01 o 
   0  23   6        6.66        2.17     17.47 o 
  -7   0   7      401.72      441.39     19.86 o 
  -5   0   7     2303.51     2328.86     42.92 o 
  -3   0   7     2561.50     2796.69     36.32 o 
  -1   0   7     1261.86     1381.60     28.19 o 
   1   0   7     6109.68     6469.64    181.85 o 
   3   0   7     3657.72     3751.76     88.36 o 
   5   0   7      193.72      199.18     27.03 o 
  -8   1   7      346.09      354.63     16.31 o 
  -7   1   7       62.72       55.18      8.91 o 
  -6   1   7      420.83      401.20     14.78 o 
  -5   1   7       68.42       39.83      6.85 o 
  -4   1   7     1195.12     1216.82     19.06 o 
  -3   1   7       36.16       36.68      6.84 o 
  -2   1   7      648.30      646.55     10.72 o 
  -1   1   7       64.89       65.95      8.46 o 
   0   1   7      130.78      115.12      7.90 o 
   1   1   7      768.42      832.61     15.07 o 
   2   1   7     1834.89     1834.98     37.66 o 
   3   1   7       75.43      100.27     13.07 o 
   4   1   7      567.06      563.08     22.48 o 
   5   1   7      452.28      440.40     21.29 o 
   6   1   7      433.18      484.87     25.71 o 
  -8   2   7        9.47        9.78     11.03 o 
  -7   2   7      185.60      186.80     15.75 o 
  -6   2   7       39.82       35.10     10.46 o 
  -5   2   7      107.07      107.90     10.05 o 
  -4   2   7       39.71       27.44      6.50 o 
  -3   2   7       60.96       78.83      7.67 o 
  -2   2   7      171.38      153.51      5.85 o 
  -1   2   7       84.17       94.62      7.83 o 
   0   2   7      370.23      385.23      9.57 o 
   1   2   7      859.00      860.19     17.92 o 
   2   2   7       67.17       60.61     12.91 o 
   3   2   7      370.43      332.04     16.79 o 
   4   2   7       28.41       24.41     10.79 o 
   5   2   7      120.77      102.09     15.18 o 
   6   2   7       12.43       -0.08     20.93 o 
  -8   3   7      397.80      388.26     20.72 o 
  -7   3   7       21.61       17.01     14.02 o 
  -6   3   7      631.69      633.79     18.40 o 
  -5   3   7       32.17       15.40      6.57 o 
  -4   3   7      498.61      503.58     14.70 o 
  -3   3   7       46.51       43.45      5.47 o 
  -2   3   7      531.81      560.89     10.29 o 
  -1   3   7      374.92      416.01      8.96 o 
   0   3   7        8.20        1.17      3.55 o 
   1   3   7        0.00       -3.77      4.22 o 
   2   3   7     1127.93     1124.74     21.59 o 
   3   3   7      244.17      240.75     14.73 o 
   4   3   7      395.32      406.21     19.75 o 
   5   3   7        4.57        7.27     11.05 o 
   6   3   7      576.84      654.73     40.04 o 
  -8   4   7      108.06       99.46     35.71 o 
  -7   4   7      256.02      260.58     16.87 o 
  -6   4   7        0.69        0.19      7.65 o 
  -5   4   7       10.73       -0.07      5.96 o 
  -4   4   7        7.31        5.43      5.89 o 
  -3   4   7       70.54       77.18     12.13 o 
  -2   4   7     1148.72     1153.81     15.60 o 
  -1   4   7      735.61      768.38     13.62 o 
   0   4   7      208.93      196.90      7.44 o 
   1   4   7      629.66      660.69     15.64 o 
   2   4   7      169.56      162.50      9.07 o 
   3   4   7       78.80       65.80     10.45 o 
   4   4   7       64.50       33.90     11.12 o 
   5   4   7      497.37      511.22     31.77 o 
   6   4   7        8.86       40.77     21.93 o 
  -8   5   7      564.66      555.73     35.35 o 
  -7   5   7      141.69      106.50     21.55 o 
  -6   5   7     1068.16     1062.17     29.47 o 
  -5   5   7      361.24      356.36     17.21 o 
  -4   5   7      566.44      588.02     20.80 o 
  -3   5   7      400.75      399.68     10.50 o 
  -2   5   7      700.86      727.08     12.17 o 
  -1   5   7      745.47      769.88     14.60 o 
   0   5   7      660.51      639.91     12.82 o 
   1   5   7      473.06      468.27     13.35 o 
   2   5   7      840.88      864.82     19.35 o 
   3   5   7       87.98       62.78      8.40 o 
   5   5   7       15.39       20.28     18.28 o 
  -8   6   7        1.38        3.70     20.44 o 
  -7   6   7      819.02      918.48     29.54 o 
  -6   6   7       19.97        6.29     10.76 o 
  -5   6   7      879.55      934.85     43.90 o 
  -4   6   7       14.35       13.67      5.24 o 
  -3   6   7     1848.24     1866.64     28.93 o 
  -2   6   7      532.23      529.14     13.48 o 
  -1   6   7     1706.47     1771.93     23.21 o 
   0   6   7        1.90       -0.43      4.52 o 
   1   6   7     1733.22     1765.28     28.24 o 
   2   6   7      257.80      247.21     11.10 o 
   4   6   7      142.99      121.39     26.75 o 
   5   6   7      544.82      542.48     22.22 o 
  -8   7   7      260.34      270.27     28.20 o 
  -7   7   7      702.19      695.88     25.72 o 
  -6   7   7      578.05      631.33     23.44 o 
  -5   7   7       13.71       10.08      8.96 o 
  -4   7   7      190.39      194.52      9.42 o 
  -3   7   7     1296.30     1333.12     38.08 o 
  -2   7   7       72.32       71.93     26.81 o 
  -1   7   7        8.73       14.47      6.61 o 
   0   7   7     1120.85     1066.25     24.68 o 
   1   7   7      180.83      184.74     11.29 o 
   2   7   7      122.16       91.30     16.67 o 
   3   7   7     1120.78     1177.55     29.48 o 
   4   7   7      736.36      758.97     24.46 o 
   5   7   7      157.17      116.52     16.44 o 
  -8   8   7       55.88       42.49     22.45 o 
  -7   8   7        5.35        4.20     11.22 o 
  -6   8   7       65.01       65.32     12.18 o 
  -5   8   7      148.95      165.88     12.69 o 
  -4   8   7        2.61        0.03      6.20 o 
  -3   8   7      180.54      182.95     10.61 o 
  -2   8   7       32.41       36.44      7.99 o 
   0   8   7       17.84        1.44      9.38 o 
   2   8   7      323.42      319.93     15.20 o 
   3   8   7     1209.38     1220.38     30.32 o 
   4   8   7      112.88       85.22     13.91 o 
   5   8   7      340.74      362.73     20.40 o 
  -8   9   7      467.02      496.40     36.87 o 
  -7   9   7       13.45       25.91     12.77 o 
  -6   9   7      849.25      854.41     27.69 o 
  -5   9   7      177.44      184.79     13.09 o 
  -4   9   7      372.58      353.96     14.73 o 
  -3   9   7     1701.04     1751.64     34.20 o 
  -2   9   7      117.96       93.52     17.73 o 
  -1   9   7     1854.53     1782.69     34.45 o 
   0   9   7     2472.00     2460.37     43.28 o 
   1   9   7      510.58      482.16     19.52 o 
   2   9   7        6.31       -3.62      8.86 o 
   3   9   7     1379.79     1426.35     67.38 o 
   4   9   7      868.88      871.24     27.25 o 
   5   9   7      568.56      651.09     25.11 o 
  -8  10   7        6.26      -20.48     21.97 o 
  -7  10   7      808.56      866.42     30.26 o 
  -6  10   7      142.53      164.39     26.53 o 
  -5  10   7     1026.90      997.30     28.94 o 
  -4  10   7      359.84      338.64     15.05 o 
  -3  10   7      586.68      539.90     18.18 o 
  -2  10   7        0.07        4.07      7.05 o 
  -1  10   7     2818.87     2722.27     46.39 o 
   0  10   7        1.96        7.93      7.36 o 
   1  10   7      168.62      144.40     11.97 o 
   2  10   7        6.32       -0.68      8.80 o 
   3  10   7      901.84      881.03     26.54 o 
   4  10   7      149.32      105.94     14.89 o 
   5  10   7      306.88      327.03     19.80 o 
  -7  11   7       51.50       47.96     24.28 o 
  -6  11   7      326.69      350.81     19.38 o 
  -5  11   7      880.75      838.18     27.04 o 
  -4  11   7      521.83      532.78     19.08 o 
  -3  11   7        0.35        5.38      7.48 o 
  -2  11   7       56.64       61.47      9.64 o 
  -1  11   7      516.61      473.56     17.47 o 
   0  11   7     1720.15     1737.23     35.99 o 
   1  11   7      840.06      794.93     23.85 o 
   2  11   7      114.51      100.14     17.35 o 
   3  11   7      140.80      140.97     26.05 o 
   4  11   7      671.70      644.35     24.47 o 
   5  11   7      852.50      874.80     30.08 o 
  -7  12   7       52.26       69.35     25.71 o 
  -6  12   7        9.70        2.25     11.69 o 
  -5  12   7       27.22       13.82     14.18 o 
  -4  12   7      153.22      133.86     22.69 o 
  -3  12   7        7.54       21.94     11.79 o 
  -2  12   7       41.19       36.11      9.12 o 
  -1  12   7      297.42      289.96     14.50 o 
   0  12   7      260.41      253.26     13.81 o 
   1  12   7        5.35        2.64      8.08 o 
   2  12   7       31.84       11.94     12.09 o 
   3  12   7      101.25      102.77     14.24 o 
   4  12   7      241.92      244.29     17.09 o 
   5  12   7      187.76      215.41     21.30 o 
  -7  13   7      106.43      101.85     23.72 o 
  -6  13   7      209.78      216.78     16.97 o 
  -5  13   7        1.13        1.20     16.19 o 
  -4  13   7     1306.14     1250.78     30.97 o 
  -3  13   7      285.15      256.92     14.55 o 
  -2  13   7      383.35      370.04     16.68 o 
  -1  13   7       93.82       73.01     26.21 o 
   0  13   7      481.76      488.06     40.59 o 
   1  13   7      771.96      774.62     24.21 o 
   2  13   7     1009.06     1022.96     29.25 o 
   3  13   7      247.76      228.05     23.32 o 
   4  13   7      324.18      348.64     19.93 o 
  -7  14   7      261.58      265.69     29.56 o 
  -6  14   7       33.62       39.65     14.27 o 
  -5  14   7      827.76      920.51     42.09 o 
  -4  14   7      370.11      368.18     30.26 o 
  -3  14   7     1714.84     1768.50     38.41 o 
  -2  14   7        0.53        5.61      9.20 o 
  -1  14   7      312.53      332.13     17.49 o 
   0  14   7       13.85       18.52      9.71 o 
   1  14   7     1667.35     1705.98     38.46 o 
   2  14   7        0.33        7.73     10.73 o 
   3  14   7      582.74      625.51     31.17 o 
   4  14   7        5.63        3.66     13.24 o 
  -6  15   7       41.57       44.75     14.85 o 
  -5  15   7       11.55        7.55     10.48 o 
  -4  15   7      464.40      459.52     20.14 o 
  -3  15   7        0.17        4.85      9.58 o 
  -2  15   7      699.63      691.65     23.34 o 
  -1  15   7       40.03       29.11     10.19 o 
   0  15   7       60.58       49.27     11.28 o 
   1  15   7       46.65       26.81     14.48 o 
   2  15   7      845.10      843.21     39.80 o 
   3  15   7      144.75      123.06     16.57 o 
   4  15   7      209.42      225.56     19.48 o 
  -6  16   7        0.78        2.81     19.48 o 
  -5  16   7      386.49      411.36     20.61 o 
  -4  16   7       24.72       25.74     18.15 o 
  -3  16   7      823.97      783.35     25.67 o 
  -2  16   7      101.16      121.52     14.85 o 
  -1  16   7       59.98       45.65     11.32 o 
   0  16   7       49.42       43.38     11.25 o 
   1  16   7      897.35      856.33     27.52 o 
   2  16   7      262.21      256.60     19.12 o 
   3  16   7      149.63      115.82     15.78 o 
  -6  17   7      137.43      121.78     26.91 o 
  -5  17   7        2.11       22.09     17.01 o 
  -4  17   7       94.47      106.85     24.68 o 
  -3  17   7       84.01       81.08     31.23 o 
  -2  17   7     1140.93     1139.63     31.86 o 
  -1  17   7       48.45       50.00     12.30 o 
   0  17   7      307.46      311.99     17.54 o 
   1  17   7      150.06      162.88     26.51 o 
   2  17   7      246.18      219.79     16.32 o 
   3  17   7       20.32       20.15     13.60 o 
  -5  18   7      274.44      325.16     19.79 o 
  -4  18   7       25.46       17.98     11.78 o 
  -3  18   7      272.60      306.42     29.54 o 
  -2  18   7       54.91       52.15     15.78 o 
  -1  18   7      929.33     1040.14     31.03 o 
   0  18   7       52.20       45.50     12.25 o 
   1  18   7      366.99      412.71     20.62 o 
   2  18   7       53.63       44.54     13.53 o 
   3  18   7       99.19       63.40     16.27 o 
  -5  19   7        0.11       13.97     14.23 o 
  -4  19   7       90.43      120.43     17.00 o 
  -3  19   7       35.73       39.78     12.76 o 
  -2  19   7      674.09      712.57     26.18 o 
  -1  19   7        9.22       -7.20     10.83 o 
   0  19   7      437.14      454.73     21.50 o 
   1  19   7        0.69        2.15     12.48 o 
   2  19   7      255.82      255.54     22.11 o 
  -4  20   7        0.11       -6.18     13.15 o 
  -3  20   7       10.25        1.25     12.56 o 
  -2  20   7       58.87       46.25     13.77 o 
  -1  20   7      130.49      111.02     30.00 o 
   0  20   7       48.88       56.32     20.08 o 
   1  20   7       23.44       15.67     13.50 o 
   2  20   7       47.48       32.56     15.30 o 
  -4  21   7      516.10      573.16     38.12 o 
  -3  21   7        1.57       -2.15     17.01 o 
  -2  21   7      764.33      825.16     29.83 o 
  -1  21   7       23.63       19.25     13.51 o 
   0  21   7      411.71      390.69     21.92 o 
   1  21   7        3.10       -0.55     13.62 o 
  -2  22   7        7.78        4.22     13.86 o 
  -1  22   7      606.65      666.45     28.25 o 
   0  22   7       26.92       32.63     15.01 o 
  -8   0   8        7.21       17.67     18.80 o 
  -6   0   8       66.65       98.00     20.52 o 
  -4   0   8      846.38      896.53     38.16 o 
  -2   0   8        6.92       11.47      7.42 o 
   0   0   8      192.71      163.00     11.05 o 
   2   0   8     3759.65     3868.64     90.97 o 
   4   0   8      582.37      513.99     32.53 o 
  -8   1   8      387.01      366.72     21.29 o 
  -7   1   8      137.27      162.75     18.48 o 
  -6   1   8      506.38      503.38     21.90 o 
  -5   1   8      989.30     1003.89     29.63 o 
  -4   1   8      880.88      824.54     25.51 o 
  -3   1   8     1527.53     1531.55     34.76 o 
  -2   1   8     2474.51     2506.06     30.63 o 
  -1   1   8      302.08      303.11      9.88 o 
   0   1   8     1719.03     1732.67     28.23 o 
   1   1   8      297.02      296.41     11.78 o 
   2   1   8      520.82      486.59     25.08 o 
   3   1   8      309.82      306.56     17.32 o 
   4   1   8      594.70      572.89     24.24 o 
   5   1   8      266.36      286.79     19.54 o 
  -8   2   8      687.27      662.45     38.32 o 
  -7   2   8        4.99        5.05     11.26 o 
  -6   2   8     1810.08     1893.17     43.33 o 
  -5   2   8       26.06       14.91      9.77 o 
  -4   2   8      569.48      609.21     22.34 o 
  -3   2   8      204.04      187.80     11.56 o 
  -2   2   8       50.80       77.69     10.21 o 
  -1   2   8        5.85        1.81      4.85 o 
   0   2   8       35.09       20.41     12.66 o 
   1   2   8        0.57       -3.08      6.44 o 
   2   2   8       32.25       29.25     15.36 o 
   3   2   8       18.15       15.72     10.95 o 
   4   2   8       45.51       30.34     11.40 o 
   5   2   8        4.95       13.17     13.64 o 
  -8   3   8      209.70      201.22     47.31 o 
  -7   3   8      411.95      424.18     17.06 o 
  -6   3   8      600.97      485.65     59.78 o 
  -5   3   8     1180.05     1166.52     29.03 o 
  -4   3   8     2207.26     2291.10     46.31 o 
  -3   3   8     1275.23     1317.83     24.36 o 
  -2   3   8      905.12      921.10     16.72 o 
  -1   3   8      759.53      766.25     15.29 o 
   0   3   8      546.03      488.25     12.36 o 
   1   3   8      626.61      588.33     19.07 o 
   2   3   8     1040.66      999.76     28.20 o 
   3   3   8       41.73       33.45     10.79 o 
   4   3   8       96.85       85.05     15.05 o 
   5   3   8      429.19      414.10     22.68 o 
  -8   4   8      185.77      220.39     51.65 o 
  -7   4   8       16.07       28.23     12.54 o 
  -6   4   8     1980.79     2064.79     46.02 o 
  -5   4   8      384.15      379.96     14.51 o 
  -4   4   8       40.35       23.94      7.39 o 
  -3   4   8      205.94      207.39     10.18 o 
  -2   4   8     1406.59     1437.83     21.68 o 
  -1   4   8       10.40        7.98      5.15 o 
   0   4   8     2432.67     2606.14     32.25 o 
   1   4   8        0.24        1.58      6.61 o 
   2   4   8      529.30      507.65     20.43 o 
   3   4   8       16.72       21.87     12.19 o 
   4   4   8     2274.73     2225.45     77.38 o 
   5   4   8        8.07       20.12     20.93 o 
  -8   5   8       45.31       34.49     20.95 o 
  -7   5   8      198.98      232.24     18.50 o 
  -6   5   8      430.72      458.08     20.45 o 
  -5   5   8      333.30      321.78     18.39 o 
  -4   5   8       29.05       23.85      7.42 o 
  -3   5   8      393.95      410.71     11.29 o 
  -2   5   8      154.58      164.94      6.88 o 
  -1   5   8      409.32      418.32     11.55 o 
   0   5   8      532.63      516.47     22.56 o 
   1   5   8      197.29      197.66     12.92 o 
   2   5   8      136.83      136.39     14.46 o 
   3   5   8        4.22        5.69     10.64 o 
   4   5   8        0.06       14.90     17.03 o 
   5   5   8      294.98      301.20     30.00 o 
  -8   6   8      141.13      161.17     32.15 o 
  -7   6   8        9.63       10.27     12.67 o 
  -6   6   8      232.55      218.89     15.22 o 
  -5   6   8       90.12       52.90     15.44 o 
  -4   6   8       45.09       41.83     10.24 o 
  -3   6   8      203.57      191.85      8.64 o 
  -2   6   8      245.52      266.34      9.32 o 
  -1   6   8       21.49       20.97      5.69 o 
   0   6   8       21.72       16.93      5.58 o 
   1   6   8      113.75      140.33     13.50 o 
   2   6   8       14.52       15.35      9.38 o 
   3   6   8      313.82      277.18     24.30 o 
   4   6   8      479.99      498.89     32.65 o 
   5   6   8        3.95       12.85     21.37 o 
  -8   7   8       77.52       79.53     32.71 o 
  -7   7   8      786.09      756.09     27.69 o 
  -6   7   8      148.41      140.68     16.06 o 
  -5   7   8      745.21      730.15     24.34 o 
  -4   7   8       49.55       13.72     23.05 o 
  -3   7   8     1112.84     1118.98     21.98 o 
  -2   7   8      634.91      592.31     18.17 o 
  -1   7   8     1534.79     1548.80     31.40 o 
   0   7   8      128.04       90.07     10.73 o 
   1   7   8      335.37      324.10     23.14 o 
   2   7   8      685.72      651.12     32.13 o 
   3   7   8      557.43      505.40     31.57 o 
   4   7   8      198.50      199.18     27.03 o 
   5   7   8      271.56      314.05     30.36 o 
  -7   8   8        2.64       -1.53     12.29 o 
  -6   8   8      133.52      173.81     17.65 o 
  -5   8   8        1.18       -6.47      9.91 o 
  -4   8   8     2198.81     2318.71     45.49 o 
  -3   8   8       25.21       22.35     27.23 o 
  -2   8   8      805.63      818.46     22.13 o 
  -1   8   8        3.71        3.49      7.40 o 
   0   8   8       23.00       14.70      8.35 o 
   1   8   8      635.42      630.01     20.78 o 
   2   8   8      719.16      742.73     23.54 o 
   3   8   8      120.00      119.45     22.01 o 
   4   8   8      256.39      309.79     27.71 o 
  -7   9   8      487.98      570.20     35.02 o 
  -6   9   8      920.40      952.44     40.67 o 
  -5   9   8      246.18      233.59     15.37 o 
  -4   9   8     1349.23     1293.78     25.22 o 
  -3   9   8      331.76      325.75     14.50 o 
  -1   9   8      978.00      919.96     51.43 o 
   0   9   8     1830.67     1677.43     37.76 o 
   1   9   8       66.11       45.09     35.12 o 
   3   9   8      557.66      575.57     22.39 o 
   4   9   8       53.30       44.70     19.52 o 
  -7  10   8       29.02       34.03     15.38 o 
  -6  10   8      124.84       97.39     31.83 o 
  -5  10   8        1.59       -6.81     10.12 o 
  -4  10   8      412.06      457.26     15.21 o 
  -3  10   8       12.69        4.31      7.85 o 
  -2  10   8      118.21      137.89     29.70 o 
  -1  10   8       24.16        9.52      8.18 o 
   0  10   8       62.57       51.24     12.25 o 
   1  10   8       37.98       30.10      9.72 o 
   2  10   8      536.87      535.10     21.00 o 
   3  10   8       20.61        8.57     11.49 o 
   4  10   8      309.19      307.06     18.78 o 
  -7  11   8      316.31      329.60     21.27 o 
  -6  11   8        2.54       -0.02     11.73 o 
  -5  11   8      429.95      423.06     20.07 o 
  -4  11   8      379.10      361.18     16.62 o 
  -3  11   8      382.06      343.83     15.72 o 
  -2  11   8       88.41       60.84     22.21 o 
  -1  11   8      385.36      391.24     17.10 o 
   0  11   8      609.22      506.00     21.23 o 
   1  11   8      350.53      338.82     17.02 o 
   2  11   8      740.83      730.44     28.50 o 
   3  11   8      550.13      549.14     22.86 o 
   4  11   8      510.13      503.81     23.13 o 
  -7  12   8       21.89       19.84     14.88 o 
  -6  12   8      794.18      800.28     28.60 o 
  -5  12   8        1.58       -2.37     10.63 o 
  -4  12   8     1331.16     1326.70     32.36 o 
  -3  12   8       19.24        3.72     11.39 o 
  -2  12   8     1060.63      964.21     36.77 o 
  -1  12   8      240.70      215.21     13.84 o 
   0  12   8     1201.45     1181.29     30.42 o 
   1  12   8      116.78       90.17     12.91 o 
   2  12   8      545.01      550.72     22.78 o 
   3  12   8       17.99       10.64     12.87 o 
   4  12   8      392.48      395.38     22.10 o 
  -6  13   8       23.17        6.49     13.39 o 
  -5  13   8      428.64      430.10     21.52 o 
  -4  13   8       61.24       80.90     20.56 o 
  -3  13   8      563.23      560.63     21.12 o 
  -2  13   8     1237.21     1132.28     29.65 o 
  -1  13   8       18.02        6.84      9.46 o 
   0  13   8      130.47      150.21     30.34 o 
   1  13   8      477.81      482.24     41.71 o 
   2  13   8        8.65       15.38     17.07 o 
   3  13   8      339.46      330.77     19.42 o 
  -6  14   8      109.98      115.93     40.00 o 
  -5  14   8       27.54       12.05     18.03 o 
  -4  14   8       93.75      137.04     27.51 o 
  -3  14   8        9.20        9.73     17.59 o 
  -2  14   8       42.37       58.28     11.46 o 
  -1  14   8      168.85      150.03     41.57 o 
   0  14   8      264.87      297.66     16.57 o 
   1  14   8       75.92       52.94     12.50 o 
   2  14   8      176.66      168.69     30.20 o 
   3  14   8        4.50       12.29     13.27 o 
  -6  15   8        1.44       -4.99     17.21 o 
  -5  15   8      331.13      331.52     28.60 o 
  -4  15   8       19.76       13.18     11.46 o 
  -3  15   8      596.98      590.71     22.85 o 
  -2  15   8       72.55       68.77     12.18 o 
  -1  15   8      246.68      286.98     16.64 o 
   0  15   8      254.79      236.13     15.56 o 
   1  15   8      616.23      649.05     24.80 o 
   2  15   8      181.18      159.19     43.08 o 
   3  15   8      431.68      439.59     29.78 o 
  -5  16   8       15.14        2.13     19.40 o 
  -4  16   8      354.68      381.03     19.71 o 
  -3  16   8        3.42       -8.52      9.55 o 
  -2  16   8      330.96      360.67     18.88 o 
  -1  16   8       12.46        9.93     11.20 o 
   0  16   8      542.29      552.11     22.59 o 
   1  16   8        0.49      -11.23     11.27 o 
   2  16   8      170.85      193.82     19.71 o 
  -5  17   8      116.25       39.64     21.49 o 
  -4  17   8      264.54      273.75     18.19 o 
  -3  17   8      157.40      170.16     17.67 o 
  -2  17   8        5.74       14.78     11.49 o 
  -1  17   8      580.03      537.81     22.82 o 
   0  17   8       90.39       87.36     14.43 o 
   1  17   8      197.59      201.82     19.75 o 
   2  17   8        2.19        4.95     13.22 o 
  -5  18   8        8.13       -1.04     20.40 o 
  -4  18   8       51.24       24.40     21.53 o 
  -3  18   8       71.22       78.87     38.16 o 
  -2  18   8      377.55      418.91     21.75 o 
  -1  18   8       25.01       14.90     13.15 o 
   0  18   8      761.64      759.83     27.88 o 
   1  18   8       20.25       11.75     13.26 o 
   2  18   8      207.67      209.03     29.64 o 
  -4  19   8       16.19       -4.54     20.36 o 
  -3  19   8      134.57      142.40     54.24 o 
  -2  19   8       76.19       55.31     34.02 o 
  -1  19   8      407.08      395.19     21.30 o 
   0  19   8       37.51       45.01     14.63 o 
   1  19   8      235.49      245.74     19.08 o 
  -3  20   8       17.06        4.00     14.18 o 
  -2  20   8      701.67      760.03     29.11 o 
  -1  20   8        3.23        3.02     13.30 o 
   0  20   8      523.29      562.32     25.42 o 
  -7   0   9       65.66       86.19     22.61 o 
  -5   0   9      309.94      315.22     24.70 o 
  -3   0   9      123.95      153.27     21.77 o 
  -1   0   9       54.60       25.04     16.67 o 
   1   0   9        8.64        5.26     13.21 o 
   3   0   9        3.60       -4.46     14.34 o 
  -7   1   9       80.92       91.23     15.48 o 
  -6   1   9      306.51      299.29     18.26 o 
  -5   1   9      961.59      948.11     30.31 o 
  -4   1   9      462.22      454.13     20.46 o 
  -3   1   9      167.04      110.48     13.64 o 
  -2   1   9      917.47      900.83     17.50 o 
  -1   1   9        0.20        4.21      6.00 o 
   0   1   9      268.41      255.20     10.11 o 
   1   1   9      223.88      200.77     14.18 o 
   2   1   9      346.63      351.71     18.60 o 
   3   1   9       33.61       14.46     14.72 o 
   4   1   9       90.47       94.17     15.71 o 
  -7   2   9      963.75      990.91     33.12 o 
  -6   2   9       30.11       19.90     12.10 o 
  -5   2   9     1762.79     1843.57     43.34 o 
  -4   2   9       17.81       24.13      9.75 o 
  -3   2   9     2134.29     2113.97     44.41 o 
  -2   2   9        2.39       -3.93      5.82 o 
  -1   2   9     1632.74     1646.30     24.96 o 
   0   2   9       19.48        9.63      5.85 o 
   1   2   9     1193.08     1180.67     31.05 o 
   2   2   9        6.52       -5.62      9.84 o 
   3   2   9      427.25      409.72     20.95 o 
   4   2   9        0.16       -1.01     12.34 o 
  -7   3   9     1353.15     1347.90     42.15 o 
  -6   3   9      282.81      285.31     18.70 o 
  -5   3   9       57.53       32.76     12.01 o 
  -4   3   9      277.95      287.82     19.36 o 
  -3   3   9      306.93      251.35     22.23 o 
  -2   3   9     1209.76     1246.98     21.11 o 
  -1   3   9      669.07      641.77     14.98 o 
   0   3   9      446.02      441.73     14.68 o 
   1   3   9       11.98       17.63     16.91 o 
   2   3   9      561.58      560.08     22.89 o 
   3   3   9      151.01      141.77     16.68 o 
   4   3   9      200.73      228.56     22.04 o 
  -7   4   9      554.38      608.14     37.35 o 
  -6   4   9       33.53       38.88     12.51 o 
  -5   4   9      188.31      194.70     17.86 o 
  -4   4   9        1.73       -1.94      9.75 o 
  -3   4   9      485.78      498.10     20.79 o 
  -2   4   9        0.17       -6.70      6.70 o 
  -1   4   9      219.11      223.51      9.71 o 
   0   4   9       12.56       10.51      7.57 o 
   1   4   9       26.58       27.54     10.12 o 
   2   4   9       41.60       26.62     21.69 o 
   3   4   9       38.95       36.31     12.35 o 
   4   4   9       98.37       86.50     17.27 o 
  -7   5   9       66.43       70.13     22.01 o 
  -6   5   9      402.15      399.24     29.52 o 
  -5   5   9       17.66       12.88     11.26 o 
  -4   5   9      479.88      478.04     21.07 o 
  -3   5   9      437.49      397.24     14.42 o 
  -2   5   9     1420.26     1453.97     27.48 o 
  -1   5   9      288.68      285.25     10.85 o 
   0   5   9      439.10      448.63     16.54 o 
   1   5   9       28.01       23.33     11.15 o 
   2   5   9      450.17      437.47     20.38 o 
   3   5   9      148.90      166.27     33.40 o 
   4   5   9      232.13      259.63     27.83 o 
  -7   6   9      227.04      273.08     32.65 o 
  -6   6   9        1.42       -4.78     16.75 o 
  -5   6   9      328.32      354.74     28.48 o 
  -4   6   9       35.82       25.63     11.40 o 
  -3   6   9     1588.85     1666.09     30.14 o 
  -2   6   9       16.78       12.61      7.42 o 
  -1   6   9      284.95      317.91     11.30 o 
   0   6   9      290.16      296.14     13.23 o 
   1   6   9       74.43       72.85     11.93 o 
   2   6   9      223.42      211.40     15.92 o 
   3   6   9      255.73      271.56     24.42 o 
   4   6   9      151.44      175.52     28.40 o 
  -7   7   9      203.44      242.24     31.29 o 
  -6   7   9       80.25       77.84     20.81 o 
  -5   7   9       14.01        8.88     13.94 o 
  -4   7   9      272.70      275.21     25.06 o 
  -3   7   9      210.05      204.97     13.70 o 
  -2   7   9      399.84      392.76     17.72 o 
  -1   7   9      449.28      462.78     25.79 o 
   0   7   9      426.04      429.25     25.71 o 
   1   7   9        3.92       -3.09     12.53 o 
   2   7   9       75.99       70.49     19.12 o 
   3   7   9       20.23       10.24     16.67 o 
   4   7   9      135.16      120.74     26.15 o 
  -7   8   9       16.87        5.34     14.76 o 
  -6   8   9        4.94       16.00     13.19 o 
  -4   8   9       58.20       57.60     17.87 o 
  -3   8   9     1250.70     1199.16     30.71 o 
  -2   8   9      128.42      127.24     18.11 o 
  -1   8   9      669.27      617.90     30.45 o 
   0   8   9      184.65      196.37     20.20 o 
   1   8   9      129.95      118.13     21.13 o 
   2   8   9       80.10       75.35     19.52 o 
   3   8   9      721.93      763.26     40.17 o 
  -7   9   9      279.42      320.25     30.10 o 
  -6   9   9      288.50      291.91     19.16 o 
  -5   9   9      311.56      309.47     18.84 o 
  -3   9   9      348.25      307.60     13.03 o 
  -2   9   9       69.02       73.70     15.78 o 
  -1   9   9        9.68       -0.84     11.25 o 
   0   9   9     1331.59     1418.15     49.36 o 
   1   9   9        2.86      -11.57     13.13 o 
   2   9   9       53.36       54.38     18.40 o 
   3   9   9      237.04      249.02     30.32 o 
  -6  10   9        4.21       -0.28     12.94 o 
  -5  10   9      841.73      894.70     29.22 o 
  -4  10   9       14.92        0.83     10.91 o 
  -3  10   9       19.13       19.87     18.13 o 
  -2  10   9        0.03       -7.33      7.94 o 
  -1  10   9      657.97      668.19     32.61 o 
   0  10   9        4.43        9.44     14.62 o 
   1  10   9       48.34       72.74     18.96 o 
   2  10   9       30.84       17.79     17.31 o 
   3  10   9      129.52      138.49     26.67 o 
  -6  11   9      373.33      375.82     25.79 o 
  -5  11   9       57.05       31.53     13.02 o 
  -4  11   9      865.53      836.94     27.65 o 
  -3  11   9       34.85       33.35     10.25 o 
  -2  11   9       31.47       23.06     25.06 o 
  -1  11   9      173.85      171.87     19.08 o 
   1  11   9      109.13      117.68     22.13 o 
   2  11   9      268.90      272.64     25.99 o 
   3  11   9      148.07      175.20     28.68 o 
  -6  12   9       12.34        0.47     13.76 o 
  -5  12   9      876.94      914.03     30.61 o 
  -4  12   9       12.68        7.35     15.58 o 
  -3  12   9       85.80       84.57     22.81 o 
  -2  12   9       24.55       30.64     10.51 o 
  -1  12   9      722.59      714.71     23.73 o 
   0  12   9       56.46       47.01     22.97 o 
   1  12   9      418.52      420.27     19.95 o 
   2  12   9      204.95      250.23     29.88 o 
   3  12   9       54.73       49.72     20.04 o 
  -6  13   9      124.91      135.13     23.38 o 
  -5  13   9       31.51       29.97     13.77 o 
  -4  13   9      587.30      548.98     32.13 o 
  -3  13   9      162.22      170.35     14.79 o 
  -2  13   9      111.49       73.30     17.99 o 
  -1  13   9      272.36      285.48     16.50 o 
   0  13   9      217.95      214.55     15.08 o 
   1  13   9       45.05       36.98     15.50 o 
   2  13   9      455.77      442.94     30.89 o 
  -5  14   9       83.16       71.22     15.89 o 
  -4  14   9        0.49       -5.33     11.14 o 
  -3  14   9      224.09      208.56     15.29 o 
  -2  14   9        9.17       -1.84     10.81 o 
  -1  14   9       23.25       30.33     11.34 o 
   0  14   9       86.07       76.40     14.35 o 
   1  14   9      471.35      484.84     27.61 o 
   2  14   9      205.11      202.84     28.90 o 
  -5  15   9       33.02       42.54     15.57 o 
  -4  15   9      247.57      242.65     16.96 o 
  -3  15   9       54.23       28.71     14.78 o 
  -2  15   9      472.37      469.96     20.87 o 
  -1  15   9        0.16        6.67     10.51 o 
   0  15   9       26.24       27.01     12.71 o 
   1  15   9       35.99       26.25     31.79 o 
   2  15   9      185.04      190.93     51.21 o 
  -5  16   9      157.30      138.05     27.23 o 
  -4  16   9        9.31       16.27     13.22 o 
  -3  16   9      794.48      757.86     27.03 o 
  -2  16   9       18.37       30.40     12.36 o 
  -1  16   9      284.27      318.05     33.22 o 
   0  16   9       31.33        6.17     12.47 o 
   1  16   9      660.28      710.18     27.45 o 
  -4  17   9       34.47       34.43     18.92 o 
  -3  17   9        6.23       26.83     13.46 o 
  -2  17   9      441.45      406.00     21.02 o 
  -1  17   9        1.61       -3.16     11.47 o 
   0  17   9       91.05      100.92     16.27 o 
   1  17   9        9.89        9.16     13.46 o 
  -3  18   9        6.82        6.19     13.62 o 
  -2  18   9       14.21       10.77     14.80 o 
  -1  18   9      173.66      189.43     19.65 o 
   0  18   9       23.27       25.85     16.15 o 
  -6   0  10      200.68      220.63     30.12 o 
  -4   0  10     1359.48     1402.17     53.58 o 
  -2   0  10      747.02      789.39     24.66 o 
   0   0  10      337.79      346.79     24.30 o 
   2   0  10      651.12      688.51     38.04 o 
  -7   1  10      215.04      251.71     19.75 o 
  -6   1  10       86.74       88.25     15.91 o 
  -5   1  10      238.53      228.99     17.18 o 
  -4   1  10      238.52      241.92     17.44 o 
  -3   1  10      777.47      841.03     27.68 o 
  -2   1  10       32.66       31.28     13.98 o 
  -1   1  10      261.75      255.01     10.87 o 
   0   1  10       25.37       19.87     10.85 o 
   1   1  10      679.86      699.22     25.53 o 
   2   1  10      172.06      208.26     18.97 o 
   3   1  10      247.00      252.05     19.47 o 
  -7   2  10        9.11       18.31     14.18 o 
  -6   2  10       54.02       49.48     13.76 o 
  -5   2  10        9.52       -0.25     11.81 o 
  -4   2  10      376.60      405.41     21.09 o 
  -3   2  10        0.03        1.71     10.76 o 
  -2   2  10      566.21      606.57     18.24 o 
  -1   2  10        2.98       10.32      7.14 o 
   0   2  10     1186.56     1268.74     32.77 o 
   1   2  10       22.53       22.96     11.39 o 
   2   2  10      534.06      565.04     24.23 o 
   3   2  10       26.48       18.51     12.99 o 
  -7   3  10      133.98      118.67     18.72 o 
  -6   3  10        7.47        2.22     11.91 o 
  -5   3  10      189.68      197.79     19.45 o 
  -4   3  10       25.47       15.31     11.60 o 
  -3   3  10      439.08      427.15     20.80 o 
  -2   3  10       29.47       32.85      9.20 o 
  -1   3  10       72.19       70.96     10.31 o 
   0   3  10        3.36        6.25      8.03 o 
   1   3  10      560.67      555.57     25.79 o 
   2   3  10      410.01      394.35     24.58 o 
   3   3  10       28.89       12.90     14.32 o 
  -7   4  10        7.15        6.83     19.16 o 
  -6   4  10      394.00      390.90     38.10 o 
  -5   4  10       37.22       37.03     11.91 o 
  -4   4  10      116.51      155.63     28.78 o 
  -3   4  10       13.47       -0.14     10.55 o 
  -2   4  10      387.70      420.90     15.85 o 
  -1   4  10        0.26       -4.51      7.02 o 
   0   4  10     1097.89     1158.32     31.57 o 
   1   4  10       39.99       48.40     12.53 o 
   2   4  10       15.45        8.38     13.58 o 
   3   4  10        7.84       -0.37     13.30 o 
  -7   5  10      103.61      121.10     26.67 o 
  -6   5  10      209.35      214.62     18.74 o 
  -5   5  10      224.91      226.63     17.72 o 
  -4   5  10       28.34        6.82     11.03 o 
  -3   5  10      479.90      499.49     21.99 o 
  -2   5  10      102.99      100.10     11.10 o 
  -1   5  10      219.13      208.34     10.39 o 
   0   5  10       91.38       87.77     15.78 o 
   1   5  10      420.97      403.25     19.85 o 
   2   5  10       20.06       13.88     12.75 o 
   3   5  10      105.05      134.30     18.57 o 
  -6   6  10      119.89      117.76     25.42 o 
  -5   6  10       57.83       48.80     19.56 o 
  -4   6  10      414.93      390.13     20.77 o 
  -3   6  10       48.03       29.18     11.80 o 
  -2   6  10     1055.30     1031.07     24.07 o 
  -1   6  10        1.00       -3.89      7.31 o 
   0   6  10      361.31      352.54     15.09 o 
   1   6  10        3.38       -2.28     11.15 o 
   2   6  10       71.42       43.06     20.32 o 
   3   6  10        7.74       12.53     20.04 o 
  -6   7  10      228.96      253.56     28.24 o 
  -5   7  10      333.58      300.92     28.88 o 
  -4   7  10        0.65       -2.73     16.75 o 
  -3   7  10      377.08      341.00     27.67 o 
  -2   7  10       82.87       89.37     26.85 o 
  -1   7  10      948.82      952.67     28.75 o 
   0   7  10       52.94       40.10     12.51 o 
   1   7  10      146.03      177.17     24.46 o 
   2   7  10        0.85       12.01     17.47 o 
   3   7  10      506.88      548.38     36.19 o 
  -6   8  10       11.88       22.61     19.96 o 
  -5   8  10       18.55       -6.23     17.35 o 
  -4   8  10      757.20      809.53     42.13 o 
  -3   8  10       21.63        8.43     16.55 o 
  -2   8  10     1605.97     1768.06     40.56 o 
  -1   8  10       19.87       10.25     11.01 o 
   0   8  10      128.49      125.58     39.06 o 
   1   8  10       12.54        6.71     14.42 o 
   2   8  10      609.59      709.36     39.32 o 
  -6   9  10       16.34       11.77     21.13 o 
  -5   9  10      306.39      264.97     28.04 o 
  -4   9  10        1.10       15.95     17.63 o 
  -3   9  10       12.74        2.44     10.57 o 
  -2   9  10       32.43       36.47     11.32 o 
  -1   9  10     1087.14     1069.92     42.66 o 
   0   9  10      248.88      228.02     23.05 o 
   1   9  10       25.56       23.22     17.79 o 
   2   9  10      140.12      146.20     26.39 o 
  -6  10  10       31.04       23.18     21.01 o 
  -5  10  10       25.21       29.44     19.24 o 
  -4  10  10      124.80       78.72     20.77 o 
  -3  10  10       41.88       46.63     12.34 o 
  -2  10  10      338.89      355.10     25.79 o 
  -1  10  10       10.62       -0.84     14.78 o 
   0  10  10       37.46       27.15     17.55 o 
   1  10  10       26.98       25.46     18.07 o 
   2  10  10       79.45       90.09     21.97 o 
  -5  11  10      404.12      400.33     33.02 o 
  -4  11  10      259.28      271.40     28.16 o 
  -3  11  10       12.45        4.67     11.19 o 
  -2  11  10        7.55       -1.41     14.94 o 
  -1  11  10      585.28      597.10     32.98 o 
   0  11  10        9.73      -15.34     15.34 o 
   1  11  10       79.87       85.95     21.97 o 
   2  11  10        0.77        2.57     19.12 o 
  -5  12  10       23.57       -2.69     20.48 o 
  -4  12  10      141.92      183.07     26.55 o 
  -3  12  10       35.92       52.05     18.92 o 
  -2  12  10      267.27      295.74     24.78 o 
  -1  12  10       49.07       52.46     18.19 o 
   0  12  10      636.11      677.95     36.99 o 
   1  12  10        1.53      -11.61     17.87 o 
  -5  13  10      327.56      319.64     31.69 o 
  -4  13  10      746.22      722.77     42.37 o 
  -3  13  10      267.78      243.44     23.18 o 
  -2  13  10       44.44       69.20     19.28 o 
  -1  13  10      234.72      244.89     24.14 o 
   0  13  10        0.66      -17.19     17.19 o 
   1  13  10      311.44      288.83     28.04 o 
  -4  14  10      209.98      210.55     31.97 o 
  -3  14  10       50.19       61.17     19.44 o 
  -2  14  10      120.01      187.73     26.19 o 
  -1  14  10       18.81       22.89     18.60 o 
   0  14  10      428.33      438.93     32.05 o 
  -3  15  10      362.41      344.21     19.80 o 
  -2  15  10       14.62       44.30     18.84 o 
  -1  15  10      115.73      160.62     26.39 o 
   0  15  10        0.03      -10.28     19.52 o 
  -2  16  10       51.81       51.25     15.14 o 
  -1  16  10       87.47       94.59     23.98 o 
  -5   0  11      144.48      160.90     27.87 o 
  -3   0  11       15.21       11.53     17.87 o 
  -1   0  11      422.23      471.43     21.92 o 
   1   0  11      393.12      454.51     32.17 o 
  -6   1  11      127.24      122.36     19.08 o 
  -5   1  11      125.09      132.15     17.74 o 
  -4   1  11      257.90      251.48     18.91 o 
  -3   1  11       24.93        9.42     12.18 o 
  -2   1  11      190.92      151.11     17.65 o 
  -1   1  11       53.07       60.10      9.55 o 
   0   1  11      602.91      621.21     24.64 o 
   1   1  11      167.41      189.31     21.25 o 
   2   1  11       31.15       16.61     14.94 o 
  -6   2  11       17.61       14.02     14.70 o 
  -5   2  11       40.52       36.50     14.95 o 
  -4   2  11       24.59        6.05     13.78 o 
  -3   2  11        6.67       -1.86     12.28 o 
  -2   2  11        2.02      -11.94     11.94 o 
  -1   2  11      472.93      513.90     15.56 o 
   0   2  11        2.19       -7.62     11.68 o 
   1   2  11      844.44      915.74     31.15 o 
   2   2  11       51.40       43.14     15.67 o 
  -6   3  11      209.17      231.05     26.31 o 
  -5   3  11       42.39       34.70     14.79 o 
  -4   3  11      243.60      252.33     19.03 o 
  -3   3  11      118.49      104.44     16.79 o 
  -2   3  11      380.24      380.15     20.38 o 
  -1   3  11      791.00      843.45     22.62 o 
   0   3  11      399.51      402.32     20.75 o 
   1   3  11       33.56       16.60     13.28 o 
   2   3  11      168.25      199.87     24.78 o 
  -6   4  11       11.09        8.74     15.48 o 
  -5   4  11       72.53       70.70     23.62 o 
  -4   4  11       31.29       25.51     24.10 o 
  -3   4  11      165.37      130.90     16.95 o 
  -2   4  11       26.86       28.05     11.20 o 
  -1   4  11      192.00      214.05     35.39 o 
   0   4  11       39.42       49.31     13.95 o 
   1   4  11      458.37      445.44     22.25 o 
   2   4  11        0.35       -5.08     22.71 o 
  -6   5  11      139.68      167.61     30.49 o 
  -5   5  11      170.52      242.17     33.84 o 
  -4   5  11      209.37      208.39     19.06 o 
  -3   5  11        5.32       -8.98     11.59 o 
  -2   5  11      646.31      678.87     20.48 o 
  -1   5  11        5.29        1.05     11.94 o 
   0   5  11      156.38      196.90     29.50 o 
   1   5  11        3.49        3.54     12.70 o 
  -5   6  11       70.85      102.34     24.74 o 
  -4   6  11        2.98        8.26     13.21 o 
  -3   6  11     1188.91     1290.52     36.95 o 
  -2   6  11      230.63      231.19     14.31 o 
  -1   6  11      508.35      564.88     23.55 o 
   0   6  11      106.79      132.28     16.11 o 
   1   6  11      657.86      747.72     28.66 o 
  -5   7  11       30.64       -9.60     19.64 o 
  -4   7  11      114.07       95.03     23.34 o 
  -3   7  11      114.22      147.77     25.67 o 
  -2   7  11      281.23      285.75     18.63 o 
  -1   7  11        7.16       10.41     16.71 o 
   0   7  11       34.33       24.38     18.72 o 
   1   7  11       27.61       26.75     19.40 o 
  -5   8  11       76.61       61.93     23.14 o 
  -4   8  11        0.74        0.16     18.19 o 
  -3   8  11       11.62       23.30     19.44 o 
  -2   8  11       57.84       53.29     34.64 o 
  -1   8  11       19.48        1.60     12.24 o 
   0   8  11       56.60       11.21     18.07 o 
   1   8  11       63.02       51.73     20.16 o 
  -5   9  11        0.04       -3.82     21.53 o 
  -4   9  11      414.27      387.55     32.57 o 
  -3   9  11       89.88       69.93     21.65 o 
  -2   9  11      215.59      235.00     17.65 o 
  -1   9  11      133.18      124.19     16.95 o 
   0   9  11      398.15      408.32     30.69 o 
   1   9  11      141.73      180.82     29.24 o 
  -4  10  11        3.24       -2.73     19.72 o 
  -3  10  11      380.43      390.00     32.61 o 
  -2  10  11       56.19       63.10     21.73 o 
  -1  10  11     1036.39     1035.89     32.93 o 
   0  10  11        2.12      -14.36     14.36 o 
  -4  11  11      218.25      238.42     32.41 o 
  -3  11  11        4.19      -16.11     19.60 o 
  -2  11  11       51.02       35.31     18.38 o 
  -1  11  11       27.54       28.91     14.71 o 
   0  11  11      295.39      306.42     29.08 o 
  -3  12  11       40.40       50.05     22.69 o 
  -2  12  11       15.06       -3.73     13.59 o 
  -1  12  11      454.98      510.90     34.30 o 
  -4   0  12       79.74       45.51     22.97 o 
  -2   0  12      253.47      221.43     30.28 o 
   0   0  12       22.13       15.18     21.25 o 
  -4   1  12        0.39        1.80     14.97 o 
  -3   1  12      162.65      158.82     22.57 o 
  -2   1  12       20.86        5.01     14.69 o 
  -1   1  12      328.12      338.79     27.83 o 
   0   1  12       10.98       24.47     15.02 o 
  -4   2  12      114.41       87.03     22.55 o 
  -3   2  12       81.77       67.24     16.60 o 
  -2   2  12       79.41       48.17     21.61 o 
  -1   2  12        8.72       28.88     21.05 o 
   0   2  12      193.62      287.64     30.24 o 
  -4   3  12       15.69       26.26     15.56 o 
  -3   3  12      261.24      293.01     21.52 o 
  -2   3  12       15.43       15.71     15.28 o 
  -1   3  12       73.36      103.35     23.46 o 
   0   3  12        8.26        9.81     14.41 o 
  -4   4  12      116.85      105.58     18.61 o 
  -3   4  12      148.31      143.41     20.20 o 
  -2   4  12       15.07       24.84     30.57 o 
  -1   4  12       31.09       32.98     20.16 o 
  -4   5  12       12.29       28.18     16.25 o 
  -3   5  12      316.51      313.29     21.46 o 
  -2   5  12        2.73      -10.77     19.22 o 
  -1   5  12       34.66       32.87     15.41 o 
  -3   6  12        1.14      -12.72     14.84 o 
  -2   6  12       13.94        2.41     20.36 o 
  -1   6  12       49.68       70.67     18.34 o 
  -3   7  12       81.55       79.45     23.90 o 
  -2   7  12       30.46        4.98     22.05 o 
                                                 
